# Supplementary material for: Defining a Core Genome for the Herpesvirales and Exploring their Evolutionary Relationship with the Caudovirales
Source: Sci Rep. 2019 Aug 5;9:11342. doi: 10.1038/s41598-019-47742-z (PMC6683198; doi:10.1038/s41598-019-47742-z)
Supplement: Supplementary file 1 — Supplementary Table 1, Supplementary Table 2, Supplementary Table 3 [file 41598_2019_47742_MOESM1_ESM.xlsx]

## Sheet: Legends
Manuscript Title
Defining a Core Genome for the Herpesvirales and Exploring their Evolutionary Relationship with the Caudovirales
Author List
Juan S. Andrade-Martínez
J. Leonardo Moreno-Gallego
Alejandro Reyes
Legends
Supplementary Table 1. Abundance of proposed core Herpesvirales VDOGs in different dsDNA viral families (bold), and the subfamilies of Herpesvirales and Caudovirales (italics, bold squares). Only families where at least 1 of the VDOGs was found are shown. Highly prevalent VDOGs in a given family (i.e.: present in over 80% of its representative proteomes) are coloured in red. The percentage of pro…
Supplementary Table 2. Results of the randomization (Al), Mann-Whitney (M-W), and Kolmogorov-Smirnov (K-S) synteny analyses per family for each possible set of VDOGs. The number of genomes that harbour each set (n), the median (Med) and standard deviation (s) of the distance (in genes), are also shown, as well as the results of a Shapiro-Wilk test for normality of each distribution (S-W). An X de…
Supplementary Table 3. Information for the viral entries employed in the study. In the field Representative, an asterisk represents that the entry was selected as one of the representative proteomes after dereplication. For non-representative entries, the accession number of their representative is indicated. Discarded Herpesvirales sequences (e.g.: due to their small length) are also shown on th…

## Sheet: Sup_Table1
	Abundance of the core Herpesvirales VDOGs in different dsDNA families and subfamilies
	Clade	VDOG53	VDOG72	VDOG105	VDOG731	VDOG821	4 VDOGs	% 4 VDOGs	5 VDOGs	% 5 VDOGs	Total Proteomes
	Adenoviridae	0	0	0	185	0	0	0	0	0	242
	Ascoviridae	0	4	0	0	1	0	0	0	0	4
	Asfarviridae	8	8	0	9	8	8	0.533333	0	0	15
	Baculoviridae	47	117	0	43	45	35	0.299145	0	0	117
	Bicauviridae	0	0	0	2	0	0	0	0	0	3
	Iridoviridae	23	35	0	28	35	20	0.540541	0	0	37
	Marseilleviridae	1	4	0	2	5	1	0.2	0	0	5
	Mimiviridae	12	13	0	1	4	0	0	0	0	13
	Nimaviridae	1	0	0	4	4	0	0	0	0	4
	Nudiviridae	4	1	0	2	4	0	0	0	0	6
	Phycodnaviridae	16	18	0	16	18	16	0.888889	0	0	18
	Poxviridae	103	143	0	136	121	101	0.608434	0	0	166
	Herpesviridae	515	517	515	517	255	475	0.918762	239	0.462282	517
	Alphaherpesvirinae	194	194	196	192	194	194	0.989796	188	0.959184	196
	Betaherpesvirinae	265	265	265	220	5	225	0.849057	0	0	265
	Gammaherpesvirinae	56	56	54	53	56	56	1	51	0.910714	56
	Alloherpesviridae	16	19	17	18	16	16	0.842105	16	0.842105	19
	Malacoherpesviridae	3	3	3	3	3	3	1	3	1	3
	Myoviridae	369	242	438	89	382	242	0.417241	16	0.0275862	580
	Eucampyvirinae	5	5	5	6	6	6	0.857143	3	0.428571	7
	Peduovirinae	0	0	28	0	0	0	0	0	0	30
	Spounavirinae	33	0	0	13	36	0	0	0	0	38
	Tevenvirinae	172	174	174	174	13	172	0.982857	10	0.0571429	175
	Podoviridae	20	0	322	39	12	0	0	0	0	368
	Autographivirinae	2	0	99	0	0	0	0	0	0	103
	Picovirinae	0	0	0	0	0	0	0	0	0	21
	Siphoviridae	137	0	807	101	37	16	0.0148837	0	0	1075

## Sheet: Sup_Table2
	Summary of the observed distance distributions and synteny analyses carried out per family for the core Herpesvirales VDOGs
	VDOGs	Herpesviridae							Alloherpesviridae							Malacoherpesviridae							Myoviridae							Podoviridae							Siphoviridae
		n	Med	s	S-W	Al	M-W	K-S	n	Med	s	S-W	Al	M-W	K-S	n	Med	s	S-W	Al	M-W	K-S	n	Med	s	S-W	Al	M-W	K-S	n	Med	s	S-W	Al	M-W	K-S	n	Med	s	S-W	Al	M-W	K-S
	VDOG53_VDOG72	513	9	25.8	*	X	*	*	16	72	3.09	X	X	X	*	3	58	1.7	X	X	X	X	236	29	38.97	*	X	*	*	0							0
	VDOG53_VDOG105	513	40	15.01	*	X	*	*	16	88	20.56	X	X	*	*	3	70	1.25	X	X	X	X	297	66	24.8	*	X	*	*	17	26	4.66	X	X	X	X	41	52	17.51	*	X	*	*
	VDOG53_VDOG731	463	22	11.48	*	X	X	*	16	21	5.62	*	X	X	*	3	33	1.25	X	X	X	X	75	10		*	X	*	*	2	26	0.5		X	X	X	21	32	10.51	*	X	X	X
	VDOG53_VDOG821	255	0	0.15	*	X	*	*	16	74	26.32	X	X	X	*	3	40	1.7	X	X	X	X	365	0	6.91	*	X	*	*	12	0	4.22	*	X	*	*	28	0	2.05	*	X	*	*
	VDOG72_VDOG105	513	31	13.19	*	X	*	*	17	47	10.52	*	X	X	*	3	11	0.47	*	X	X	*	242	49	37.29	*	X	*	*	0							0
	VDOG72_VDOG731	463	25	19.52	*	X	*	*	18	50	11.46	*	X	X	*	3	24	0.47	*	X	X	X	21	59	34.21	*	X	*	*	0							0
	VDOG72_VDOG821	253	10	34.26	*	X	*	*	16	62	12.48	X	X	X	X	3	89	4.5	X	X	X	X	239	30	38.12	*	X	X	*	0							0
	VDOG105_VDOG731	463	23	12.68	*	X	*	*	17	98	33.91	*	X	*	*	3	36	0	X	X	X	X	36	50	42.18	X	X	X	X	40	34	21.05	*	X	X	*	97	13	30.52	*	X	*	*
	VDOG105_VDOG821	253	26	12.86	*	X	*	*	16	14	26.51	*	X	*	*	3	77	5.19	*	X	X	X	308	67	22.29	*	X	*	*	9	27	4.89	*	X	X	X	36	56	31.99	*	X	*	*
	VDOG731_VDOG821	243	13	5.5	*	X	X	*	16	95	19.85	X	X	*	*	3	73	2.83	*	X	X	X	72	12	36.15	*	X	*	*	0							23	33	16.54	*	X	*	*
	VDOG53_VDOG72_VDOG105	511	49	21.57	*	*	*	*	16	88	20.56	X	X	X	X	3	70	1.25	X	X	X	X	235	69	24.11	*	*	*	*	0							0
	VDOG53_VDOG72_VDOG731	461	34	21.09	*	*	*	*	16	71	6.02	*	X	*	*	3	58	1.7	X	X	X	X	20	64	55.53	X	*	*	*	0							0
	VDOG53_VDOG72_VDOG821	253	10	35.23	*	*	*	*	16	74	17.69	*	X	X	*	3	89	4.5	X	X	X	X	232	33	37.24	*	*	*	*	0							0
	VDOG53_VDOG105_VDOG731	461	47	9.65	*	*	*	*	16	88	28.81	X	X	*	*	3	70	1.25	X	X	X	X	26	70	42.12	X	*	*	*	2	32	1		X	X	X	21	53	15.56	*	X	*	*
	VDOG53_VDOG105_VDOG821	253	29	12.74	*	*	*	*	16	74	17.82	*	X	X	*	3	77	5.19	*	X	X	X	292	67	22.07	*	X	*	*	9	27	4.84	X	X	*	*	27	55	11.8	*	X	*	*
	VDOG53_VDOG731_VDOG821	243	14	5.23	*	*	*	*	16	74	19.53	X	X	*	*	3	73	2.83	*	X	X	X	70	12	39.22	*	*	*	*	0							16	34	8.91	*	X	*	*
	VDOG72_VDOG105_VDOG731	461	46	13.52	*	*	*	*	17	98	29.17	*	X	*	*	3	36	0	X	X	X	*	20	78	30.5	X	X	*	*	0							0
	VDOG72_VDOG105_VDOG821	251	29	26.98	*	*	*	*	16	63	13.85	X	X	*	*	3	77	5.19	*	X	X	X	238	71	24.13	*	X	*	*	0							0
	VDOG72_VDOG731_VDOG821	241	25	28.34	*	*	*	*	16	95	16.43	*	X	X	*	3	89	4.5	X	X	X	X	18	36	58.07	*	*	*	*	0							0
	VDOG105_VDOG731_VDOG821	241	42	7.71	*	X	*	*	16	95	27.69	*	X	*	*	3	77	5.19	*	X	X	X	25	50	42	X	X	*	*	0							23	57	33.82	*	X	*	*
	VDOG53_VDOG72_VDOG105_VDOG731	459	54	16.21	*	*	*	*	16	88	28.81	X	X	*	*	3	70	1.25	X	X	X	X	19	81	52.35	X	*	*	*	0							0
	VDOG53_VDOG72_VDOG105_VDOG821	251	29	27.45	*	*	*	*	16	74	17.82	*	X	*	*	3	77	5.19	*	X	X	X	231	70	23.91	*	*	*	*	0							0
	VDOG53_VDOG72_VDOG731_VDOG821	241	25	28.83	*	*	*	*	16	74	19.53	X	X	*	*	3	89	4.5	X	X	X	X	17	38	59.17	*	*	*	*	0							0
	VDOG53_VDOG105_VDOG731_VDOG821	241	42	7.97	*	*	*	*	16	74	24.49	X	X	*	*	3	77	5.19	*	X	X	X	23	64	44.71	X	*	*	*	0							16	56	30.02	*	X	*	*
	VDOG72_VDOG105_VDOG731_VDOG821	239	43	20.93	*	*	*	*	16	95	27.69	*	X	*	*	3	77	5.19	*	X	X	X	17	76	57.67	X	*	*	*	0							0
	VDOG53_VDOG72_VDOG105_VDOG731_VDOG821	239	43	21.41	*	*	*	*	16	74	24.49	X	X	*	*	3	77	5.19	+	X	X	*	16	78	58.01	X	*	*	*	0							0

## Sheet: Sup_Table3
	General information of the viral genomes employed in the study
	Accession	Taxonomy	Length (bp)	Representative	Virus	Notes	Download_Date
	KU317610	unknown;unknown;Herpesvirales;Herpesviridae;Betaherpesvirinae;Cytomegalovirus	238831	*	synthetic construct Human herpesvirus 5	Discarded	2016
	NC_006572	Negarnaviricota;Ellioviricetes;Bunyavirales;Arenaviridae;Arenavirus	7271	NC_006574	Mopeia Lassa reassortant 29 segment L		2015
	NC_006573	Negarnaviricota;Ellioviricetes;Bunyavirales;Arenaviridae;Arenavirus	3402	*	Mopeia Lassa reassortant 29 segment S		2015
	NC_005077	Negarnaviricota;Ellioviricetes;Bunyavirales;Arenaviridae;Mammarenavirus	3343	*	Guanarito virus segment S		2015
	NC_005078	Negarnaviricota;Ellioviricetes;Bunyavirales;Arenaviridae;Mammarenavirus	3439	*	Machupo virus segment S		2015
	NC_005079	Negarnaviricota;Ellioviricetes;Bunyavirales;Arenaviridae;Mammarenavirus	7196	*	Machupo virus segment L		2015
	NC_005080	Negarnaviricota;Ellioviricetes;Bunyavirales;Arenaviridae;Mammarenavirus	7114	*	Junin virus segment L		2015
	NC_005081	Negarnaviricota;Ellioviricetes;Bunyavirales;Arenaviridae;Mammarenavirus	3411	*	Junin virus segment S		2015
	NC_005082	Negarnaviricota;Ellioviricetes;Bunyavirales;Arenaviridae;Mammarenavirus	7081	*	Guanarito virus segment L		2015
	NC_005897	Negarnaviricota;Ellioviricetes;Bunyavirales;Arenaviridae;Mammarenavirus	7089	*	Pirital virus segment L		2015
	NC_006313	Negarnaviricota;Ellioviricetes;Bunyavirales;Arenaviridae;Mammarenavirus	7133	*	Sabia virus segment L		2015
	NC_006317	Negarnaviricota;Ellioviricetes;Bunyavirales;Arenaviridae;Mammarenavirus	3366	*	Sabia virus		2015
	NC_006439	Negarnaviricota;Ellioviricetes;Bunyavirales;Arenaviridae;Mammarenavirus	6997	*	Pichinde virus L RNA		2015
	NC_006447	Negarnaviricota;Ellioviricetes;Bunyavirales;Arenaviridae;Mammarenavirus	3419	*	Pichinde virus		2015
	NC_006574	Negarnaviricota;Ellioviricetes;Bunyavirales;Arenaviridae;Mammarenavirus	7271	*	Mopeia virus AN20410 segment L		2015
	NC_006575	Negarnaviricota;Ellioviricetes;Bunyavirales;Arenaviridae;Mammarenavirus	3427	*	Mopeia virus AN20410 segment S		2015
	NC_010701	Negarnaviricota;Ellioviricetes;Bunyavirales;Arenaviridae;Mammarenavirus	3533	*	Tamiami virus segment S (small)		2015
	NC_010756	Negarnaviricota;Ellioviricetes;Bunyavirales;Arenaviridae;Mammarenavirus	3406	*	Parana virus segment S (small)		2015
	NC_012776	Negarnaviricota;Ellioviricetes;Bunyavirales;Arenaviridae;Mammarenavirus	3189	*	Lujo virus segment S		2015
	NC_012777	Negarnaviricota;Ellioviricetes;Bunyavirales;Arenaviridae;Mammarenavirus	7163	*	Lujo virus segment L		2015
	NC_016152	Negarnaviricota;Ellioviricetes;Bunyavirales;Arenaviridae;Mammarenavirus	3377	*	Luna virus segment S		2015
	NC_016153	Negarnaviricota;Ellioviricetes;Bunyavirales;Arenaviridae;Mammarenavirus	7230	*	Luna virus segment L		2015
	NC_018710	Negarnaviricota;Ellioviricetes;Bunyavirales;Arenaviridae;Mammarenavirus	3419	*	Lunk virus NKS-1 segment S		2015
	NC_018711	Negarnaviricota;Ellioviricetes;Bunyavirales;Arenaviridae;Mammarenavirus	7195	*	Lunk virus NKS-1 segment L		2015
	NC_018481	Negarnaviricota;Ellioviricetes;Bunyavirales;Arenaviridae;Reptarenavirus	3368	*	CAS virus segment S		2015
	NC_018482	Negarnaviricota;Ellioviricetes;Bunyavirales;Arenaviridae;Reptarenavirus	6922	*	Golden Gate virus segment L		2015
	NC_018483	Negarnaviricota;Ellioviricetes;Bunyavirales;Arenaviridae;Reptarenavirus	3482	*	Golden Gate virus segment S		2015
	NC_018484	Negarnaviricota;Ellioviricetes;Bunyavirales;Arenaviridae;Reptarenavirus	6812	*	CAS virus segment L		2015
	NC_023765	Negarnaviricota;Ellioviricetes;Bunyavirales;Arenaviridae;Reptarenavirus	6935	*	University of Helsinki virus strain UHV-1 segment L		2015
	NC_023766	Negarnaviricota;Ellioviricetes;Bunyavirales;Arenaviridae;Reptarenavirus	3399	*	University of Helsinki virus strain UHV-1 segment S		2015
	NC_013057	Negarnaviricota;Ellioviricetes;Bunyavirales;Arenaviridae;unknown	3383	*	Morogoro virus segment S		2015
	NC_013058	Negarnaviricota;Ellioviricetes;Bunyavirales;Arenaviridae;unknown	7207	*	Morogoro virus segment L		2015
	NC_013105	Negarnaviricota;Ellioviricetes;Bunyavirales;Fimoviridae;Emaravirus	7040	*	European mountain ash ringspot-associated virus RNA 1		2015
	NC_013106	Negarnaviricota;Ellioviricetes;Bunyavirales;Fimoviridae;Emaravirus	2335	*	European mountain ash ringspot-associated virus RNA 2		2015
	NC_013107	Negarnaviricota;Ellioviricetes;Bunyavirales;Fimoviridae;Emaravirus	1348	*	European mountain ash ringspot-associated virus RNA 4		2015
	NC_013108	Negarnaviricota;Ellioviricetes;Bunyavirales;Fimoviridae;Emaravirus	1559	*	European mountain ash ringspot-associated virus RNA 3		2015
	NC_015298	Negarnaviricota;Ellioviricetes;Bunyavirales;Fimoviridae;Emaravirus	7026	*	Rose rosette virus RNA1		2015
	NC_015299	Negarnaviricota;Ellioviricetes;Bunyavirales;Fimoviridae;Emaravirus	2245	*	Rose rosette virus RNA2		2015
	NC_015300	Negarnaviricota;Ellioviricetes;Bunyavirales;Fimoviridae;Emaravirus	1544	*	Rose rosette virus RNA3		2015
	NC_015301	Negarnaviricota;Ellioviricetes;Bunyavirales;Fimoviridae;Emaravirus	1541	*	Rose rosette virus RNA4		2015
	NC_003467	Negarnaviricota;Ellioviricetes;Bunyavirales;Hantaviridae;Orthohantavirus	3671	*	Andes virus segment M		2015
	NC_003468	Negarnaviricota;Ellioviricetes;Bunyavirales;Hantaviridae;Orthohantavirus	6562	*	Andes virus segment L		2015
	NC_005215	Negarnaviricota;Ellioviricetes;Bunyavirales;Hantaviridae;Orthohantavirus	3696	*	Sin Nombre virus segment M		2015
	NC_005218	Negarnaviricota;Ellioviricetes;Bunyavirales;Hantaviridae;Orthohantavirus	1696	*	Hantaan virus		2015
	NC_005219	Negarnaviricota;Ellioviricetes;Bunyavirales;Hantaviridae;Orthohantavirus	3616	*	Hantaan virus		2015
	NC_005222	Negarnaviricota;Ellioviricetes;Bunyavirales;Hantaviridae;Orthohantavirus	6533	*	Hantaan virus segment L		2015
	NC_005225	Negarnaviricota;Ellioviricetes;Bunyavirales;Hantaviridae;Orthohantavirus	6550	*	Puumala virus segment L		2015
	NC_005227	Negarnaviricota;Ellioviricetes;Bunyavirales;Hantaviridae;Orthohantavirus	1831	*	Tula virus segment S		2015
	NC_006435	Negarnaviricota;Ellioviricetes;Bunyavirales;Hantaviridae;Orthohantavirus	6533	*	Hantavirus Z10 chromosome L		2015
	NC_006437	Negarnaviricota;Ellioviricetes;Bunyavirales;Hantaviridae;Orthohantavirus	3616	*	Hantavirus Z10 segment M		2015
	NC_004108	Negarnaviricota;Ellioviricetes;Bunyavirales;Peribunyaviridae;Orthobunyavirus	6980	*	La Crosse virus segment L		2015
	NC_004109	Negarnaviricota;Ellioviricetes;Bunyavirales;Peribunyaviridae;Orthobunyavirus	4527	*	La Crosse virus segment M		2015
	NC_004110	Negarnaviricota;Ellioviricetes;Bunyavirales;Peribunyaviridae;Orthobunyavirus	984	*	La Crosse virus segment S		2015
	NC_005776	Negarnaviricota;Ellioviricetes;Bunyavirales;Peribunyaviridae;Orthobunyavirus	6846	*	Oropouche virus segment L		2015
	NC_005777	Negarnaviricota;Ellioviricetes;Bunyavirales;Peribunyaviridae;Orthobunyavirus	754	*	Oropouche virus segment S		2015
	NC_022037	Negarnaviricota;Ellioviricetes;Bunyavirales;Peribunyaviridae;Orthobunyavirus	1672	*	Brazoran virus segment S		2015
	NC_022038	Negarnaviricota;Ellioviricetes;Bunyavirales;Peribunyaviridae;Orthobunyavirus	4659	*	Brazoran virus segment M		2015
	NC_022039	Negarnaviricota;Ellioviricetes;Bunyavirales;Peribunyaviridae;Orthobunyavirus	6911	*	Brazoran virus segment L		2015
	NC_015467	Negarnaviricota;Ellioviricetes;Bunyavirales;Peribunyaviridae;Tospovirus	3067	*	Groundnut ringspot and Tomato chlorotic spot virus reassortant segment S		2015
	NC_015468	Negarnaviricota;Ellioviricetes;Bunyavirales;Peribunyaviridae;Tospovirus	4848	*	Groundnut ringspot and Tomato chlorotic spot virus reassortant segment M		2015
	NC_015469	Negarnaviricota;Ellioviricetes;Bunyavirales;Peribunyaviridae;Tospovirus	8876	*	Groundnut ringspot and Tomato chlorotic spot virus reassortant segment L		2015
	NC_026617	Negarnaviricota;Ellioviricetes;Bunyavirales;Peribunyaviridae;unknown	8905	*	Mulberry vein banding virus isolate XCSY-3 segment L		2015
	NC_026618	Negarnaviricota;Ellioviricetes;Bunyavirales;Peribunyaviridae;unknown	4731	*	Mulberry vein banding virus isolate XCSY-3 segment M		2015
	NC_026619	Negarnaviricota;Ellioviricetes;Bunyavirales;Peribunyaviridae;unknown	3294	*	Mulberry vein banding virus isolate XCSY-3 segment S		2015
	NC_005220	Negarnaviricota;Ellioviricetes;Bunyavirales;Phenuiviridae;Phlebovirus	3229	*	Uukuniemi virus chromosome segment M		2015
	NC_005221	Negarnaviricota;Ellioviricetes;Bunyavirales;Phenuiviridae;Phlebovirus	1720	*	Uukuniemi virus		2015
	NC_014395	Negarnaviricota;Ellioviricetes;Bunyavirales;Phenuiviridae;Phlebovirus	1690	*	Rift Valley fever virus segment S		2015
	NC_014396	Negarnaviricota;Ellioviricetes;Bunyavirales;Phenuiviridae;Phlebovirus	3885	*	Rift Valley fever virus segment M		2015
	NC_014397	Negarnaviricota;Ellioviricetes;Bunyavirales;Phenuiviridae;Phlebovirus	6404	*	Rift Valley fever virus segment L		2015
	NC_015373	Negarnaviricota;Ellioviricetes;Bunyavirales;Phenuiviridae;Phlebovirus	4326	*	Candiru virus segment M		2015
	NC_015374	Negarnaviricota;Ellioviricetes;Bunyavirales;Phenuiviridae;Phlebovirus	6327	*	Candiru virus segment L		2015
	NC_015375	Negarnaviricota;Ellioviricetes;Bunyavirales;Phenuiviridae;Phlebovirus	1842	*	Candiru virus segment S		2015
	NC_015411	Negarnaviricota;Ellioviricetes;Bunyavirales;Phenuiviridae;Phlebovirus	4403	*	Sandfly Sicilian Turkey virus segment M		2015
	NC_015412	Negarnaviricota;Ellioviricetes;Bunyavirales;Phenuiviridae;Phlebovirus	6439	*	Sandfly Sicilian Turkey virus segment L		2015
	NC_015413	Negarnaviricota;Ellioviricetes;Bunyavirales;Phenuiviridae;Phlebovirus	1761	*	Sandfly Sicilian Turkey virus segment S		2015
	NC_015450	Negarnaviricota;Ellioviricetes;Bunyavirales;Phenuiviridae;Phlebovirus	4185	*	Aguacate virus segment M		2015
	NC_015451	Negarnaviricota;Ellioviricetes;Bunyavirales;Phenuiviridae;Phlebovirus	6393	*	Aguacate virus segment L		2015
	NC_015452	Negarnaviricota;Ellioviricetes;Bunyavirales;Phenuiviridae;Phlebovirus	1830	*	Aguacate virus segment S		2015
	NC_018136	Negarnaviricota;Ellioviricetes;Bunyavirales;Phenuiviridae;Phlebovirus	6368	*	SFTS virus HB29 segment L		2015
	NC_018137	Negarnaviricota;Ellioviricetes;Bunyavirales;Phenuiviridae;Phlebovirus	1744	*	SFTS virus HB29 segment S		2015
	NC_018138	Negarnaviricota;Ellioviricetes;Bunyavirales;Phenuiviridae;Phlebovirus	3378	*	SFTS virus HB29 segment M		2015
	NC_023633	Negarnaviricota;Ellioviricetes;Bunyavirales;Phenuiviridae;Phlebovirus	4088	*	Arumowot virus segment M		2015
	NC_023634	Negarnaviricota;Ellioviricetes;Bunyavirales;Phenuiviridae;Phlebovirus	1798	*	Arumowot virus segment S		2015
	NC_023635	Negarnaviricota;Ellioviricetes;Bunyavirales;Phenuiviridae;Phlebovirus	6376	*	Arumowot virus segment L		2015
	FJ694963	Negarnaviricota;Ellioviricetes;Bunyavirales;Tospoviridae;Orthotospovirus	4795	*	Watermelon bud necrosis virus isolate WBNV-Wm-Som		2015
	NC_006051	Negarnaviricota;Milneviricetes;Serpentovirales;Aspiviridae;Ophiovirus	7651	*	Lettuce ring necrosis virus RNA 1		2015
	NC_006052	Negarnaviricota;Milneviricetes;Serpentovirales;Aspiviridae;Ophiovirus	1830	*	Lettuce ring necrosis virus RNA 2		2015
	NC_006053	Negarnaviricota;Milneviricetes;Serpentovirales;Aspiviridae;Ophiovirus	1527	*	Lettuce ring necrosis virus RNA 3		2015
	NC_006054	Negarnaviricota;Milneviricetes;Serpentovirales;Aspiviridae;Ophiovirus	1417	*	Lettuce ring necrosis virus RNA 4		2015
	NC_006314	Negarnaviricota;Milneviricetes;Serpentovirales;Aspiviridae;Ophiovirus	8186	*	Citrus psorosis virus RNA1		2015
	NC_006315	Negarnaviricota;Milneviricetes;Serpentovirales;Aspiviridae;Ophiovirus	1645	*	Citrus psorosis virus RNA2		2015
	NC_006316	Negarnaviricota;Milneviricetes;Serpentovirales;Aspiviridae;Ophiovirus	1447	*	Citrus psorosis virus RNA3		2015
	NC_024476	Negarnaviricota;Milneviricetes;Serpentovirales;Aspiviridae;Ophiovirus	1934	*	Blueberry mosaic associated virus segment RNA2		2015
	KM460042	Negarnaviricota;Monjiviricetes;Jingchuvirales;Chuviridae;Mivirus	10795	*	Suffolk virus isolate FI3		2015
	AB032031	Negarnaviricota;Monjiviricetes;Mononegavirales;Bornaviridae;Orthobornavirus	8906	NC_001607	Borna disease virus genomic RNA		2015
	AB246670	Negarnaviricota;Monjiviricetes;Mononegavirales;Bornaviridae;Orthobornavirus	8908	NC_001607	Borna disease virus genomic RNA		2015
	AB258389	Negarnaviricota;Monjiviricetes;Mononegavirales;Bornaviridae;Orthobornavirus	8909	NC_001607	Borna disease virus genomic RNA		2015
	AJ311521	Negarnaviricota;Monjiviricetes;Mononegavirales;Bornaviridae;Orthobornavirus	8909	NC_001607	Borna disease virus		2015
	AJ311522	Negarnaviricota;Monjiviricetes;Mononegavirales;Bornaviridae;Orthobornavirus	8909	NC_001607	Borna disease virus		2015
	AJ311523	Negarnaviricota;Monjiviricetes;Mononegavirales;Bornaviridae;Orthobornavirus	8909	NC_001607	Borna disease virus		2015
	AJ311524	Negarnaviricota;Monjiviricetes;Mononegavirales;Bornaviridae;Orthobornavirus	8908	*	Borna disease virus		2015
	AY114161	Negarnaviricota;Monjiviricetes;Mononegavirales;Bornaviridae;Orthobornavirus	8908	NC_001607	Borna disease virus strain CRP3A		2015
	AY114162	Negarnaviricota;Monjiviricetes;Mononegavirales;Bornaviridae;Orthobornavirus	8908	NC_001607	Borna disease virus strain CRP3B		2015
	AY114163	Negarnaviricota;Monjiviricetes;Mononegavirales;Bornaviridae;Orthobornavirus	8908	NC_001607	Borna disease virus strain CRNP5		2015
	EU781967	Negarnaviricota;Monjiviricetes;Mononegavirales;Bornaviridae;Orthobornavirus	8914	FJ620690	Borna disease virus isolate bil		2015
	FJ620690	Negarnaviricota;Monjiviricetes;Mononegavirales;Bornaviridae;Orthobornavirus	8914	*	Avian bornavirus 2 isolate 6609		2015
	GU249596	Negarnaviricota;Monjiviricetes;Mononegavirales;Bornaviridae;Orthobornavirus	8917	*	Avian bornavirus strain AG5		2015
	JX065209	Negarnaviricota;Monjiviricetes;Mononegavirales;Bornaviridae;Orthobornavirus	8915	*	Avian bornavirus isolate 6758		2015
	KC464471	Negarnaviricota;Monjiviricetes;Mononegavirales;Bornaviridae;Orthobornavirus	8930	*	Avian bornavirus isolate #7293		2015
	KF578398	Negarnaviricota;Monjiviricetes;Mononegavirales;Bornaviridae;Orthobornavirus	9006	*	Avian bornavirus isolate 062-CG		2015
	KM114265	Negarnaviricota;Monjiviricetes;Mononegavirales;Bornaviridae;Orthobornavirus	8884	NC_024778	Reptile bornavirus 1 strain 251327		2015
	L27077	Negarnaviricota;Monjiviricetes;Mononegavirales;Bornaviridae;Orthobornavirus	8908	*	Borna disease virus		2015
	LN713680	Negarnaviricota;Monjiviricetes;Mononegavirales;Bornaviridae;Orthobornavirus	8798	LN713681	Variegated squirrel 1 bornavirus (VSBV-1)		2015
	LN713681	Negarnaviricota;Monjiviricetes;Mononegavirales;Bornaviridae;Orthobornavirus	8798	*	Variegated squirrel 1 bornavirus (VSBV-1)		2015
	NC_001607	Negarnaviricota;Monjiviricetes;Mononegavirales;Bornaviridae;Orthobornavirus	8910	*	Borna disease virus		2015
	NC_024778	Negarnaviricota;Monjiviricetes;Mononegavirales;Bornaviridae;Orthobornavirus	8884	*	Reptile bornavirus 1 strain 251327		2015
	U04608	Negarnaviricota;Monjiviricetes;Mononegavirales;Bornaviridae;Orthobornavirus	8910	NC_001607	Borna disease virus V		2015
	JF828358	Negarnaviricota;Monjiviricetes;Mononegavirales;Filoviridae;Cuevavirus	18927	NC_016144	Lloviu virus strain MS-Liver-86/2003		2015
	NC_016144	Negarnaviricota;Monjiviricetes;Mononegavirales;Filoviridae;Cuevavirus	18927	*	Lloviu cuevavirus isolate Lloviu virus/M.schreibersii-wt/ESP/2003/Asturias-Bat86		2015
	AB050936	Negarnaviricota;Monjiviricetes;Mononegavirales;Filoviridae;Ebolavirus	18890	NC_004161	Reston ebolavirus - Reston genomic RNA		2015
	AF086833	Negarnaviricota;Monjiviricetes;Mononegavirales;Filoviridae;Ebolavirus	18959	NC_002549	Ebola virus - Mayinga		2015
	AF272001	Negarnaviricota;Monjiviricetes;Mononegavirales;Filoviridae;Ebolavirus	18959	NC_002549	Zaire Ebola virus strain Mayinga		2015
	AF499101	Negarnaviricota;Monjiviricetes;Mononegavirales;Filoviridae;Ebolavirus	18960	NC_002549	Zaire Ebola virus strain Mayinga		2015
	AF522874	Negarnaviricota;Monjiviricetes;Mononegavirales;Filoviridae;Ebolavirus	18891	NC_004161	Reston Ebola virus strain Pennsylvania		2015
	AY142960	Negarnaviricota;Monjiviricetes;Mononegavirales;Filoviridae;Ebolavirus	18959	NC_002549	Zaire Ebola virus strain Mayinga subtype Zaire		2015
	AY354458	Negarnaviricota;Monjiviricetes;Mononegavirales;Filoviridae;Ebolavirus	18961	*	Zaire ebolavirus strain Zaire 1995		2015
	AY729654	Negarnaviricota;Monjiviricetes;Mononegavirales;Filoviridae;Ebolavirus	18875	NC_006432	Sudan ebolavirus strain Gulu		2015
	AY769362	Negarnaviricota;Monjiviricetes;Mononegavirales;Filoviridae;Ebolavirus	18895	*	Reston ebolavirus strain Pennsylvania		2015
	EU224440	Negarnaviricota;Monjiviricetes;Mononegavirales;Filoviridae;Ebolavirus	18959	NC_002549	Zaire ebolavirus strain Mayinga		2015
	EU338380	Negarnaviricota;Monjiviricetes;Mononegavirales;Filoviridae;Ebolavirus	18875	KC242783	Sudan ebolavirus isolate EBOV-S-2004 from Sudan		2015
	FJ217161	Negarnaviricota;Monjiviricetes;Mononegavirales;Filoviridae;Ebolavirus	18940	NC_014373	Bundibugyo ebolavirus		2015
	FJ217162	Negarnaviricota;Monjiviricetes;Mononegavirales;Filoviridae;Ebolavirus	18935	NC_014372	Cote d'Ivoire ebolavirus		2015
	FJ621583	Negarnaviricota;Monjiviricetes;Mononegavirales;Filoviridae;Ebolavirus	18887	NC_004161	Reston ebolavirus - Reston strain Reston08-A		2015
	FJ621584	Negarnaviricota;Monjiviricetes;Mononegavirales;Filoviridae;Ebolavirus	18836	*	Reston ebolavirus - Reston strain Reston08-C		2015
	FJ621585	Negarnaviricota;Monjiviricetes;Mononegavirales;Filoviridae;Ebolavirus	18796	*	Reston ebolavirus - Reston strain Reston08-E		2015
	FJ968794	Negarnaviricota;Monjiviricetes;Mononegavirales;Filoviridae;Ebolavirus	18875	KC242783	Sudan ebolavirus strain Boniface		2015
	JN638998	Negarnaviricota;Monjiviricetes;Mononegavirales;Filoviridae;Ebolavirus	18875	NC_006432	Sudan ebolavirus - Nakisamata		2015
	JQ352763	Negarnaviricota;Monjiviricetes;Mononegavirales;Filoviridae;Ebolavirus	18944	*	Zaire ebolavirus strain Kikwit		2015
	JX477165	Negarnaviricota;Monjiviricetes;Mononegavirales;Filoviridae;Ebolavirus	18887	NC_004161	Reston ebolavirus isolate RESTV/Sus-wt/PHL/2009/09A Farm A		2015
	JX477166	Negarnaviricota;Monjiviricetes;Mononegavirales;Filoviridae;Ebolavirus	18891	NC_004161	Reston ebolavirus isolate RESTV/M.fascicularis-tc/PHL-USA/1996/Ferlite		2015
	KC242783	Negarnaviricota;Monjiviricetes;Mononegavirales;Filoviridae;Ebolavirus	18875	*	Sudan ebolavirus isolate SUDV/H.sapiens-tc/SSD/1979/Maleo		2015
	KC242784	Negarnaviricota;Monjiviricetes;Mononegavirales;Filoviridae;Ebolavirus	18958	NC_002549	Zaire ebolavirus isolate EBOV/H.sapiens-tc/COD/2007/9 Luebo		2015
	KC242785	Negarnaviricota;Monjiviricetes;Mononegavirales;Filoviridae;Ebolavirus	18958	NC_002549	Zaire ebolavirus isolate EBOV/H.sapiens-tc/COD/2007/0 Luebo		2015
	KC242786	Negarnaviricota;Monjiviricetes;Mononegavirales;Filoviridae;Ebolavirus	18958	NC_002549	Zaire ebolavirus isolate EBOV/H.sapiens-tc/COD/2007/1 Luebo		2015
	KC242787	Negarnaviricota;Monjiviricetes;Mononegavirales;Filoviridae;Ebolavirus	18958	NC_002549	Zaire ebolavirus isolate EBOV/H.sapiens-tc/COD/2007/23 Luebo		2015
	KC242788	Negarnaviricota;Monjiviricetes;Mononegavirales;Filoviridae;Ebolavirus	18958	NC_002549	Zaire ebolavirus isolate EBOV/H.sapiens-tc/COD/2007/43 Luebo		2015
	KC242789	Negarnaviricota;Monjiviricetes;Mononegavirales;Filoviridae;Ebolavirus	18958	NC_002549	Zaire ebolavirus isolate EBOV/H.sapiens-tc/COD/2007/4 Luebo		2015
	KC242790	Negarnaviricota;Monjiviricetes;Mononegavirales;Filoviridae;Ebolavirus	18958	NC_002549	Zaire ebolavirus isolate EBOV/H.sapiens-tc/COD/2007/5 Luebo		2015
	KC242791	Negarnaviricota;Monjiviricetes;Mononegavirales;Filoviridae;Ebolavirus	18959	NC_002549	Zaire ebolavirus isolate EBOV/H.sapiens-tc/COD/1977/Bonduni		2015
	KC242792	Negarnaviricota;Monjiviricetes;Mononegavirales;Filoviridae;Ebolavirus	18959	NC_002549	Zaire ebolavirus isolate EBOV/H.sapiens-tc/GAB/1994/Gabon		2015
	KC242793	Negarnaviricota;Monjiviricetes;Mononegavirales;Filoviridae;Ebolavirus	18958	NC_002549	Zaire ebolavirus isolate EBOV/H.sapiens-tc/GAB/1996/1Eko		2015
	KC242794	Negarnaviricota;Monjiviricetes;Mononegavirales;Filoviridae;Ebolavirus	18959	NC_002549	Zaire ebolavirus isolate EBOV/H.sapiens-tc/GAB/1996/2Nza		2015
	KC242795	Negarnaviricota;Monjiviricetes;Mononegavirales;Filoviridae;Ebolavirus	18958	NC_002549	Zaire ebolavirus isolate EBOV/H.sapiens-tc/GAB/1996/1Mbie		2015
	KC242796	Negarnaviricota;Monjiviricetes;Mononegavirales;Filoviridae;Ebolavirus	18959	NC_002549	Zaire ebolavirus isolate EBOV/H.sapiens-tc/COD/1995/13625 Kikwit		2015
	KC242797	Negarnaviricota;Monjiviricetes;Mononegavirales;Filoviridae;Ebolavirus	18958	NC_002549	Zaire ebolavirus isolate EBOV/H.sapiens-tc/GAB/1996/1Oba		2015
	KC242798	Negarnaviricota;Monjiviricetes;Mononegavirales;Filoviridae;Ebolavirus	18959	NC_002549	Zaire ebolavirus isolate EBOV/H.sapiens-tc/GAB/1996/1Ikot		2015
	KC242799	Negarnaviricota;Monjiviricetes;Mononegavirales;Filoviridae;Ebolavirus	18959	NC_002549	Zaire ebolavirus isolate EBOV/H.sapiens-tc/COD/1995/13709 Kikwit		2015
	KC242800	Negarnaviricota;Monjiviricetes;Mononegavirales;Filoviridae;Ebolavirus	18958	NC_002549	Zaire ebolavirus isolate EBOV/H.sapiens-tc/GAB/2002/Ilembe		2015
	KC242801	Negarnaviricota;Monjiviricetes;Mononegavirales;Filoviridae;Ebolavirus	18959	NC_002549	Zaire ebolavirus isolate EBOV/H.sapiens-tc/COD/1976/deRoover		2015
	KC545389	Negarnaviricota;Monjiviricetes;Mononegavirales;Filoviridae;Ebolavirus	18874	NC_006432	Sudan ebolavirus isolate EboSud-602 2012		2015
	KC545390	Negarnaviricota;Monjiviricetes;Mononegavirales;Filoviridae;Ebolavirus	18874	NC_006432	Sudan ebolavirus isolate EboSud-603 2012		2015
	KC545391	Negarnaviricota;Monjiviricetes;Mononegavirales;Filoviridae;Ebolavirus	18874	NC_006432	Sudan ebolavirus isolate EboSud-609 2012		2015
	KC545392	Negarnaviricota;Monjiviricetes;Mononegavirales;Filoviridae;Ebolavirus	18874	NC_006432	Sudan ebolavirus isolate EboSud-682 2012		2015
	KC545393	Negarnaviricota;Monjiviricetes;Mononegavirales;Filoviridae;Ebolavirus	18939	NC_014373	Bundibugyo ebolavirus isolate EboBund-112 2012		2015
	KC545394	Negarnaviricota;Monjiviricetes;Mononegavirales;Filoviridae;Ebolavirus	18939	NC_014373	Bundibugyo ebolavirus isolate EboBund-120 2012		2015
	KC545395	Negarnaviricota;Monjiviricetes;Mononegavirales;Filoviridae;Ebolavirus	18939	NC_014373	Bundibugyo ebolavirus isolate EboBund-122 2012		2015
	KC545396	Negarnaviricota;Monjiviricetes;Mononegavirales;Filoviridae;Ebolavirus	18939	NC_014373	Bundibugyo ebolavirus isolate EboBund-14 2012		2015
	KC589025	Negarnaviricota;Monjiviricetes;Mononegavirales;Filoviridae;Ebolavirus	18875	NC_006432	Sudan ebolavirus isolate EboSud-639		2015
	KJ660346	Negarnaviricota;Monjiviricetes;Mononegavirales;Filoviridae;Ebolavirus	18959	NC_002549	Zaire ebolavirus isolate H.sapiens-wt/GIN/2014/Makona-Kissidougou-C15		2015
	KJ660347	Negarnaviricota;Monjiviricetes;Mononegavirales;Filoviridae;Ebolavirus	18959	NC_002549	Zaire ebolavirus isolate H.sapiens-wt/GIN/2014/Makona-Gueckedou-C07		2015
	KJ660348	Negarnaviricota;Monjiviricetes;Mononegavirales;Filoviridae;Ebolavirus	18959	NC_002549	Zaire ebolavirus isolate H.sapiens-wt/GIN/2014/Makona-Gueckedou-C05		2015
	KM034549	Negarnaviricota;Monjiviricetes;Mononegavirales;Filoviridae;Ebolavirus	18835	NC_002549	Zaire ebolavirus isolate Ebola virus/H.sapiens-wt/SLE/2014/Makona-EM095B		2015
	KM034550	Negarnaviricota;Monjiviricetes;Mononegavirales;Filoviridae;Ebolavirus	18911	KM233060	Zaire ebolavirus isolate Ebola virus/H.sapiens-wt/SLE/2014/Makona-EM095		2015
	KM034551	Negarnaviricota;Monjiviricetes;Mononegavirales;Filoviridae;Ebolavirus	18926	NC_002549	Zaire ebolavirus isolate Ebola virus/H.sapiens-wt/SLE/2014/Makona-EM096		2015
	KM034552	Negarnaviricota;Monjiviricetes;Mononegavirales;Filoviridae;Ebolavirus	18769	KM233060	Zaire ebolavirus isolate Ebola virus/H.sapiens-wt/SLE/2014/Makona-EM098		2015
	KM034553	Negarnaviricota;Monjiviricetes;Mononegavirales;Filoviridae;Ebolavirus	18927	NC_002549	Zaire ebolavirus isolate Ebola virus/H.sapiens-wt/SLE/2014/Makona-G3670.1		2015
	KM034554	Negarnaviricota;Monjiviricetes;Mononegavirales;Filoviridae;Ebolavirus	18948	NC_002549	Zaire ebolavirus isolate Ebola virus/H.sapiens-wt/SLE/2014/Makona-G3676.1		2015
	KM034555	Negarnaviricota;Monjiviricetes;Mononegavirales;Filoviridae;Ebolavirus	18950	NC_002549	Zaire ebolavirus isolate Ebola virus/H.sapiens-wt/SLE/2014/Makona-G3676.2		2015
	KM034556	Negarnaviricota;Monjiviricetes;Mononegavirales;Filoviridae;Ebolavirus	18932	NC_002549	Zaire ebolavirus isolate Ebola virus/H.sapiens-wt/SLE/2014/Makona-G3677.1		2015
	KM034557	Negarnaviricota;Monjiviricetes;Mononegavirales;Filoviridae;Ebolavirus	18956	NC_002549	Zaire ebolavirus isolate Ebola virus/H.sapiens-wt/SLE/2014/Makona-G3677.2		2015
	KM034558	Negarnaviricota;Monjiviricetes;Mononegavirales;Filoviridae;Ebolavirus	18915	NC_002549	Zaire ebolavirus isolate Ebola virus/H.sapiens-wt/SLE/2014/Makona-G3679.1		2015
	KM034559	Negarnaviricota;Monjiviricetes;Mononegavirales;Filoviridae;Ebolavirus	18926	NC_002549	Zaire ebolavirus isolate Ebola virus/H.sapiens-wt/SLE/2014/Makona-G3680.1		2015
	KM034560	Negarnaviricota;Monjiviricetes;Mononegavirales;Filoviridae;Ebolavirus	18952	KM233060	Zaire ebolavirus isolate Ebola virus/H.sapiens-wt/SLE/2014/Makona-G3682.1		2015
	KM034561	Negarnaviricota;Monjiviricetes;Mononegavirales;Filoviridae;Ebolavirus	18908	KM233060	Zaire ebolavirus isolate Ebola virus/H.sapiens-wt/SLE/2014/Makona-G3683.1		2015
	KM034562	Negarnaviricota;Monjiviricetes;Mononegavirales;Filoviridae;Ebolavirus	18957	NC_002549	Zaire ebolavirus isolate Ebola virus/H.sapiens-wt/SLE/2014/Makona-G3686.1		2015
	KM034563	Negarnaviricota;Monjiviricetes;Mononegavirales;Filoviridae;Ebolavirus	18700	*	Zaire ebolavirus isolate Ebola virus/H.sapiens-wt/SLE/2014/Makona-G3687.1		2015
	KM233035	Negarnaviricota;Monjiviricetes;Mononegavirales;Filoviridae;Ebolavirus	18912	NC_002549	Zaire ebolavirus isolate Ebola virus/H.sapiens-wt/SLE/2014/Makona-EM104		2015
	KM233036	Negarnaviricota;Monjiviricetes;Mononegavirales;Filoviridae;Ebolavirus	18873	KM233060	Zaire ebolavirus isolate Ebola virus/H.sapiens-wt/SLE/2014/Makona-EM106		2015
	KM233037	Negarnaviricota;Monjiviricetes;Mononegavirales;Filoviridae;Ebolavirus	18915	NC_002549	Zaire ebolavirus isolate Ebola virus/H.sapiens-wt/SLE/2014/Makona-EM110		2015
	KM233038	Negarnaviricota;Monjiviricetes;Mononegavirales;Filoviridae;Ebolavirus	18914	NC_002549	Zaire ebolavirus isolate Ebola virus/H.sapiens-wt/SLE/2014/Makona-EM111		2015
	KM233039	Negarnaviricota;Monjiviricetes;Mononegavirales;Filoviridae;Ebolavirus	18953	NC_002549	Zaire ebolavirus isolate Ebola virus/H.sapiens-wt/SLE/2014/Makona-EM112		2015
	KM233040	Negarnaviricota;Monjiviricetes;Mononegavirales;Filoviridae;Ebolavirus	18922	KM233060	Zaire ebolavirus isolate Ebola virus/H.sapiens-wt/SLE/2014/Makona-EM113		2015
	KM233041	Negarnaviricota;Monjiviricetes;Mononegavirales;Filoviridae;Ebolavirus	18886	NC_002549	Zaire ebolavirus isolate Ebola virus/H.sapiens-wt/SLE/2014/Makona-EM115		2015
	KM233042	Negarnaviricota;Monjiviricetes;Mononegavirales;Filoviridae;Ebolavirus	18912	NC_002549	Zaire ebolavirus isolate Ebola virus/H.sapiens-wt/SLE/2014/Makona-EM119		2015
	KM233043	Negarnaviricota;Monjiviricetes;Mononegavirales;Filoviridae;Ebolavirus	18915	NC_002549	Zaire ebolavirus isolate Ebola virus/H.sapiens-wt/SLE/2014/Makona-EM120		2015
	KM233044	Negarnaviricota;Monjiviricetes;Mononegavirales;Filoviridae;Ebolavirus	18914	NC_002549	Zaire ebolavirus isolate Ebola virus/H.sapiens-wt/SLE/2014/Makona-EM121		2015
	KM233045	Negarnaviricota;Monjiviricetes;Mononegavirales;Filoviridae;Ebolavirus	18919	KM233060	Zaire ebolavirus isolate Ebola virus/H.sapiens-wt/SLE/2014/Makona-EM124.1		2015
	KM233046	Negarnaviricota;Monjiviricetes;Mononegavirales;Filoviridae;Ebolavirus	18867	KM233060	Zaire ebolavirus isolate Ebola virus/H.sapiens-wt/SLE/2014/Makona-EM124.2		2015
	KM233047	Negarnaviricota;Monjiviricetes;Mononegavirales;Filoviridae;Ebolavirus	18921	NC_002549	Zaire ebolavirus isolate Ebola virus/H.sapiens-wt/SLE/2014/Makona-EM124.3		2015
	KM233048	Negarnaviricota;Monjiviricetes;Mononegavirales;Filoviridae;Ebolavirus	18829	KM233060	Zaire ebolavirus isolate Ebola virus/H.sapiens-wt/SLE/2014/Makona-EM124.4		2015
	KM233049	Negarnaviricota;Monjiviricetes;Mononegavirales;Filoviridae;Ebolavirus	18946	KM233060	Zaire ebolavirus isolate Ebola virus/H.sapiens-wt/SLE/2014/Makona-G3707		2015
	KM233050	Negarnaviricota;Monjiviricetes;Mononegavirales;Filoviridae;Ebolavirus	18956	NC_002549	Zaire ebolavirus isolate Ebola virus/H.sapiens-wt/SLE/2014/Makona-G3713.2		2015
	KM233051	Negarnaviricota;Monjiviricetes;Mononegavirales;Filoviridae;Ebolavirus	18951	KM233060	Zaire ebolavirus isolate Ebola virus/H.sapiens-wt/SLE/2014/Makona-G3713.3		2015
	KM233052	Negarnaviricota;Monjiviricetes;Mononegavirales;Filoviridae;Ebolavirus	18941	NC_002549	Zaire ebolavirus isolate Ebola virus/H.sapiens-wt/SLE/2014/Makona-G3713.4		2015
	KM233053	Negarnaviricota;Monjiviricetes;Mononegavirales;Filoviridae;Ebolavirus	18957	NC_002549	Zaire ebolavirus isolate Ebola virus/H.sapiens-wt/SLE/2014/Makona-G3724		2015
	KM233054	Negarnaviricota;Monjiviricetes;Mononegavirales;Filoviridae;Ebolavirus	18948	NC_002549	Zaire ebolavirus isolate Ebola virus/H.sapiens-wt/SLE/2014/Makona-G3729		2015
	KM233055	Negarnaviricota;Monjiviricetes;Mononegavirales;Filoviridae;Ebolavirus	18878	KM233060	Zaire ebolavirus isolate Ebola virus/H.sapiens-wt/SLE/2014/Makona-G3734.1		2015
	KM233056	Negarnaviricota;Monjiviricetes;Mononegavirales;Filoviridae;Ebolavirus	18957	NC_002549	Zaire ebolavirus isolate Ebola virus/H.sapiens-wt/SLE/2014/Makona-G3735.1		2015
	KM233057	Negarnaviricota;Monjiviricetes;Mononegavirales;Filoviridae;Ebolavirus	18954	NC_002549	Zaire ebolavirus isolate Ebola virus/H.sapiens-wt/SLE/2014/Makona-G3735.2		2015
	KM233058	Negarnaviricota;Monjiviricetes;Mononegavirales;Filoviridae;Ebolavirus	18850	KM233060	Zaire ebolavirus isolate Ebola virus/H.sapiens-wt/SLE/2014/Makona-G3750.1		2015
	KM233059	Negarnaviricota;Monjiviricetes;Mononegavirales;Filoviridae;Ebolavirus	18791	KM233060	Zaire ebolavirus isolate Ebola virus/H.sapiens-wt/SLE/2014/Makona-G3750.2		2015
	KM233060	Negarnaviricota;Monjiviricetes;Mononegavirales;Filoviridae;Ebolavirus	18711	*	Zaire ebolavirus isolate Ebola virus/H.sapiens-wt/SLE/2014/Makona-G3750.3		2015
	KM233061	Negarnaviricota;Monjiviricetes;Mononegavirales;Filoviridae;Ebolavirus	18890	NC_002549	Zaire ebolavirus isolate Ebola virus/H.sapiens-wt/SLE/2014/Makona-G3752		2015
	KM233062	Negarnaviricota;Monjiviricetes;Mononegavirales;Filoviridae;Ebolavirus	18937	KM233060	Zaire ebolavirus isolate Ebola virus/H.sapiens-wt/SLE/2014/Makona-G3758		2015
	KM233063	Negarnaviricota;Monjiviricetes;Mononegavirales;Filoviridae;Ebolavirus	18955	KM233060	Zaire ebolavirus isolate Ebola virus/H.sapiens-wt/SLE/2014/Makona-G3764		2015
	KM233064	Negarnaviricota;Monjiviricetes;Mononegavirales;Filoviridae;Ebolavirus	18803	KM233060	Zaire ebolavirus isolate Ebola virus/H.sapiens-wt/SLE/2014/Makona-G3765.2		2015
	KM233065	Negarnaviricota;Monjiviricetes;Mononegavirales;Filoviridae;Ebolavirus	18925	NC_002549	Zaire ebolavirus isolate Ebola virus/H.sapiens-wt/SLE/2014/Makona-G3769.1		2015
	KM233066	Negarnaviricota;Monjiviricetes;Mononegavirales;Filoviridae;Ebolavirus	18876	NC_002549	Zaire ebolavirus isolate Ebola virus/H.sapiens-wt/SLE/2014/Makona-G3769.2		2015
	KM233067	Negarnaviricota;Monjiviricetes;Mononegavirales;Filoviridae;Ebolavirus	18910	KM233060	Zaire ebolavirus isolate Ebola virus/H.sapiens-wt/SLE/2014/Makona-G3769.3		2015
	KM233068	Negarnaviricota;Monjiviricetes;Mononegavirales;Filoviridae;Ebolavirus	18925	NC_002549	Zaire ebolavirus isolate Ebola virus/H.sapiens-wt/SLE/2014/Makona-G3769.4		2015
	KM233069	Negarnaviricota;Monjiviricetes;Mononegavirales;Filoviridae;Ebolavirus	18958	NC_002549	Zaire ebolavirus isolate Ebola virus/H.sapiens-wt/SLE/2014/Makona-G3770.1		2015
	KM233070	Negarnaviricota;Monjiviricetes;Mononegavirales;Filoviridae;Ebolavirus	18959	NC_002549	Zaire ebolavirus isolate Ebola virus/H.sapiens-wt/SLE/2014/Makona-G3770.2		2015
	KM233071	Negarnaviricota;Monjiviricetes;Mononegavirales;Filoviridae;Ebolavirus	18901	KM233060	Zaire ebolavirus isolate Ebola virus/H.sapiens-wt/SLE/2014/Makona-G3771		2015
	KM233072	Negarnaviricota;Monjiviricetes;Mononegavirales;Filoviridae;Ebolavirus	18949	KM233060	Zaire ebolavirus isolate Ebola virus/H.sapiens-wt/SLE/2014/Makona-G3782		2015
	KM233073	Negarnaviricota;Monjiviricetes;Mononegavirales;Filoviridae;Ebolavirus	18912	NC_002549	Zaire ebolavirus isolate Ebola virus/H.sapiens-wt/SLE/2014/Makona-G3786		2015
	KM233074	Negarnaviricota;Monjiviricetes;Mononegavirales;Filoviridae;Ebolavirus	18890	NC_002549	Zaire ebolavirus isolate Ebola virus/H.sapiens-wt/SLE/2014/Makona-G3787		2015
	KM233075	Negarnaviricota;Monjiviricetes;Mononegavirales;Filoviridae;Ebolavirus	18931	KM233060	Zaire ebolavirus isolate Ebola virus/H.sapiens-wt/SLE/2014/Makona-G3788		2015
	KM233076	Negarnaviricota;Monjiviricetes;Mononegavirales;Filoviridae;Ebolavirus	18811	KM233060	Zaire ebolavirus isolate Ebola virus/H.sapiens-wt/SLE/2014/Makona-G3789.1		2015
	KM233077	Negarnaviricota;Monjiviricetes;Mononegavirales;Filoviridae;Ebolavirus	18897	KM233060	Zaire ebolavirus isolate Ebola virus/H.sapiens-wt/SLE/2014/Makona-G3795		2015
	KM233078	Negarnaviricota;Monjiviricetes;Mononegavirales;Filoviridae;Ebolavirus	18912	NC_002549	Zaire ebolavirus isolate Ebola virus/H.sapiens-wt/SLE/2014/Makona-G3796		2015
	KM233079	Negarnaviricota;Monjiviricetes;Mononegavirales;Filoviridae;Ebolavirus	18870	KM233060	Zaire ebolavirus isolate Ebola virus/H.sapiens-wt/SLE/2014/Makona-G3798		2015
	KM233080	Negarnaviricota;Monjiviricetes;Mononegavirales;Filoviridae;Ebolavirus	18945	NC_002549	Zaire ebolavirus isolate Ebola virus/H.sapiens-wt/SLE/2014/Makona-G3799		2015
	KM233081	Negarnaviricota;Monjiviricetes;Mononegavirales;Filoviridae;Ebolavirus	18925	NC_002549	Zaire ebolavirus isolate Ebola virus/H.sapiens-wt/SLE/2014/Makona-G3800		2015
	KM233082	Negarnaviricota;Monjiviricetes;Mononegavirales;Filoviridae;Ebolavirus	18812	KM233060	Zaire ebolavirus isolate Ebola virus/H.sapiens-wt/SLE/2014/Makona-G3805.1		2015
	KM233083	Negarnaviricota;Monjiviricetes;Mononegavirales;Filoviridae;Ebolavirus	18773	KM233060	Zaire ebolavirus isolate Ebola virus/H.sapiens-wt/SLE/2014/Makona-G3805.2		2015
	KM233084	Negarnaviricota;Monjiviricetes;Mononegavirales;Filoviridae;Ebolavirus	18921	NC_002549	Zaire ebolavirus isolate Ebola virus/H.sapiens-wt/SLE/2014/Makona-G3807		2015
	KM233085	Negarnaviricota;Monjiviricetes;Mononegavirales;Filoviridae;Ebolavirus	18882	KM233060	Zaire ebolavirus isolate Ebola virus/H.sapiens-wt/SLE/2014/Makona-G3808		2015
	KM233086	Negarnaviricota;Monjiviricetes;Mononegavirales;Filoviridae;Ebolavirus	18830	KM233060	Zaire ebolavirus isolate Ebola virus/H.sapiens-wt/SLE/2014/Makona-G3809		2015
	KM233087	Negarnaviricota;Monjiviricetes;Mononegavirales;Filoviridae;Ebolavirus	18859	KM233060	Zaire ebolavirus isolate Ebola virus/H.sapiens-wt/SLE/2014/Makona-G3810.1		2015
	KM233088	Negarnaviricota;Monjiviricetes;Mononegavirales;Filoviridae;Ebolavirus	18921	NC_002549	Zaire ebolavirus isolate Ebola virus/H.sapiens-wt/SLE/2014/Makona-G3810.2		2015
	KM233089	Negarnaviricota;Monjiviricetes;Mononegavirales;Filoviridae;Ebolavirus	18914	NC_002549	Zaire ebolavirus isolate Ebola virus/H.sapiens-wt/SLE/2014/Makona-G3814		2015
	KM233090	Negarnaviricota;Monjiviricetes;Mononegavirales;Filoviridae;Ebolavirus	18799	KM233060	Zaire ebolavirus isolate Ebola virus/H.sapiens-wt/SLE/2014/Makona-G3816		2015
	KM233091	Negarnaviricota;Monjiviricetes;Mononegavirales;Filoviridae;Ebolavirus	18886	NC_002549	Zaire ebolavirus isolate Ebola virus/H.sapiens-wt/SLE/2014/Makona-G3817		2015
	KM233092	Negarnaviricota;Monjiviricetes;Mononegavirales;Filoviridae;Ebolavirus	18948	NC_002549	Zaire ebolavirus isolate Ebola virus/H.sapiens-wt/SLE/2014/Makona-G3818		2015
	KM233093	Negarnaviricota;Monjiviricetes;Mononegavirales;Filoviridae;Ebolavirus	18880	KM233060	Zaire ebolavirus isolate Ebola virus/H.sapiens-wt/SLE/2014/Makona-G3819		2015
	KM233094	Negarnaviricota;Monjiviricetes;Mononegavirales;Filoviridae;Ebolavirus	18925	NC_002549	Zaire ebolavirus isolate Ebola virus/H.sapiens-wt/SLE/2014/Makona-G3820		2015
	KM233095	Negarnaviricota;Monjiviricetes;Mononegavirales;Filoviridae;Ebolavirus	18862	KM233060	Zaire ebolavirus isolate Ebola virus/H.sapiens-wt/SLE/2014/Makona-G3821		2015
	KM233096	Negarnaviricota;Monjiviricetes;Mononegavirales;Filoviridae;Ebolavirus	18953	NC_002549	Zaire ebolavirus isolate Ebola virus/H.sapiens-wt/SLE/2014/Makona-G3822		2015
	KM233097	Negarnaviricota;Monjiviricetes;Mononegavirales;Filoviridae;Ebolavirus	18953	NC_002549	Zaire ebolavirus isolate Ebola virus/H.sapiens-wt/SLE/2014/Makona-G3823		2015
	KM233098	Negarnaviricota;Monjiviricetes;Mononegavirales;Filoviridae;Ebolavirus	18950	NC_002549	Zaire ebolavirus isolate Ebola virus/H.sapiens-wt/SLE/2014/Makona-G3825.1		2015
	KM233099	Negarnaviricota;Monjiviricetes;Mononegavirales;Filoviridae;Ebolavirus	18953	NC_002549	Zaire ebolavirus isolate Ebola virus/H.sapiens-wt/SLE/2014/Makona-G3825.2		2015
	KM233100	Negarnaviricota;Monjiviricetes;Mononegavirales;Filoviridae;Ebolavirus	18932	NC_002549	Zaire ebolavirus isolate Ebola virus/H.sapiens-wt/SLE/2014/Makona-G3826		2015
	KM233101	Negarnaviricota;Monjiviricetes;Mononegavirales;Filoviridae;Ebolavirus	18876	NC_002549	Zaire ebolavirus isolate Ebola virus/H.sapiens-wt/SLE/2014/Makona-G3827		2015
	KM233102	Negarnaviricota;Monjiviricetes;Mononegavirales;Filoviridae;Ebolavirus	18945	NC_002549	Zaire ebolavirus isolate Ebola virus/H.sapiens-wt/SLE/2014/Makona-G3829		2015
	KM233103	Negarnaviricota;Monjiviricetes;Mononegavirales;Filoviridae;Ebolavirus	18950	NC_002549	Zaire ebolavirus isolate Ebola virus/H.sapiens-wt/SLE/2014/Makona-G3831		2015
	KM233104	Negarnaviricota;Monjiviricetes;Mononegavirales;Filoviridae;Ebolavirus	18921	NC_002549	Zaire ebolavirus isolate Ebola virus/H.sapiens-wt/SLE/2014/Makona-G3834		2015
	KM233105	Negarnaviricota;Monjiviricetes;Mononegavirales;Filoviridae;Ebolavirus	18914	NC_002549	Zaire ebolavirus isolate Ebola virus/H.sapiens-wt/SLE/2014/Makona-G3838		2015
	KM233106	Negarnaviricota;Monjiviricetes;Mononegavirales;Filoviridae;Ebolavirus	18945	NC_002549	Zaire ebolavirus isolate Ebola virus/H.sapiens-wt/SLE/2014/Makona-G3840		2015
	KM233107	Negarnaviricota;Monjiviricetes;Mononegavirales;Filoviridae;Ebolavirus	18876	NC_002549	Zaire ebolavirus isolate Ebola virus/H.sapiens-wt/SLE/2014/Makona-G3841		2015
	KM233108	Negarnaviricota;Monjiviricetes;Mononegavirales;Filoviridae;Ebolavirus	18915	NC_002549	Zaire ebolavirus isolate Ebola virus/H.sapiens-wt/SLE/2014/Makona-G3845		2015
	KM233109	Negarnaviricota;Monjiviricetes;Mononegavirales;Filoviridae;Ebolavirus	18958	NC_002549	Zaire ebolavirus isolate Ebola virus/H.sapiens-wt/SLE/2014/Makona-G3846		2015
	KM233110	Negarnaviricota;Monjiviricetes;Mononegavirales;Filoviridae;Ebolavirus	18956	NC_002549	Zaire ebolavirus isolate Ebola virus/H.sapiens-wt/SLE/2014/Makona-G3848		2015
	KM233111	Negarnaviricota;Monjiviricetes;Mononegavirales;Filoviridae;Ebolavirus	18749	KM233060	Zaire ebolavirus isolate Ebola virus/H.sapiens-wt/SLE/2014/Makona-G3850		2015
	KM233112	Negarnaviricota;Monjiviricetes;Mononegavirales;Filoviridae;Ebolavirus	18923	KM233060	Zaire ebolavirus isolate Ebola virus/H.sapiens-wt/SLE/2014/Makona-G3851		2015
	KM233113	Negarnaviricota;Monjiviricetes;Mononegavirales;Filoviridae;Ebolavirus	18958	NC_002549	Zaire ebolavirus isolate Ebola virus/H.sapiens-wt/SLE/2014/Makona-G3856.1		2015
	KM233114	Negarnaviricota;Monjiviricetes;Mononegavirales;Filoviridae;Ebolavirus	18939	NC_002549	Zaire ebolavirus isolate Ebola virus/H.sapiens-wt/SLE/2014/Makona-G3856.3		2015
	KM233115	Negarnaviricota;Monjiviricetes;Mononegavirales;Filoviridae;Ebolavirus	18835	NC_002549	Zaire ebolavirus isolate Ebola virus/H.sapiens-wt/SLE/2014/Makona-G3857		2015
	KM233116	Negarnaviricota;Monjiviricetes;Mononegavirales;Filoviridae;Ebolavirus	18926	NC_002549	Zaire ebolavirus isolate Ebola virus/H.sapiens-wt/SLE/2014/Makona-NM042.1		2015
	KM233117	Negarnaviricota;Monjiviricetes;Mononegavirales;Filoviridae;Ebolavirus	18685	KM233060	Zaire ebolavirus isolate Ebola virus/H.sapiens-wt/SLE/2014/Makona-NM042.2		2015
	KM233118	Negarnaviricota;Monjiviricetes;Mononegavirales;Filoviridae;Ebolavirus	18613	KM233060	Zaire ebolavirus isolate Ebola virus/H.sapiens-wt/SLE/2014/Makona-NM042.3		2015
	KM655246	Negarnaviricota;Monjiviricetes;Mononegavirales;Filoviridae;Ebolavirus	18797	NC_002549	Zaire ebolavirus isolate Ebola virus/H.sapiens-tc/COD/1976/Yambuku-Ecran		2015
	KP096420	Negarnaviricota;Monjiviricetes;Mononegavirales;Filoviridae;Ebolavirus	18958	NC_002549	Zaire ebolavirus isolate H.sapiens-tc/GIN/14/WPG-C05		2015
	KP096421	Negarnaviricota;Monjiviricetes;Mononegavirales;Filoviridae;Ebolavirus	18958	NC_002549	Zaire ebolavirus isolate H.sapiens-tc/GIN/14/WPG-C07		2015
	KP096422	Negarnaviricota;Monjiviricetes;Mononegavirales;Filoviridae;Ebolavirus	18958	NC_002549	Zaire ebolavirus isolate H.sapiens-tc/GIN/14/WPG-C15		2015
	KP120616	Negarnaviricota;Monjiviricetes;Mononegavirales;Filoviridae;Ebolavirus	18920	KT345616	Zaire ebolavirus isolate Ebola virus/H.sapiens-wt/GBR/2014/Makona-UK1		2015
	KP178538	Negarnaviricota;Monjiviricetes;Mononegavirales;Filoviridae;Ebolavirus	18958	NC_002549	Zaire ebolavirus isolate Ebola virus/H.sapiens-wt/LBR/2014/Makona-201403007		2015
	KP184503	Negarnaviricota;Monjiviricetes;Mononegavirales;Filoviridae;Ebolavirus	18957	NC_002549	Zaire ebolavirus isolate Ebola virus/H.sapiens-tc/GBR/2014/Makona-UK1.1		2015
	KP260799	Negarnaviricota;Monjiviricetes;Mononegavirales;Filoviridae;Ebolavirus	18958	NC_002549	Zaire ebolavirus isolate Ebola virus/H.sapiens-wt/MLI/2014/Makona-Mali-DPR1		2015
	KP260800	Negarnaviricota;Monjiviricetes;Mononegavirales;Filoviridae;Ebolavirus	18958	NC_002549	Zaire ebolavirus isolate Ebola virus/H.sapiens-wt/MLI/2014/Makona-Mali-DPR2		2015
	KP260801	Negarnaviricota;Monjiviricetes;Mononegavirales;Filoviridae;Ebolavirus	18958	NC_002549	Zaire ebolavirus isolate Ebola virus/H.sapiens-wt/MLI/2014/Makona-Mali-DPR3		2015
	KP260802	Negarnaviricota;Monjiviricetes;Mononegavirales;Filoviridae;Ebolavirus	18958	NC_002549	Zaire ebolavirus isolate Ebola virus/H.sapiens-wt/MLI/2014/Makona-Mali-DPR4		2015
	KP271018	Negarnaviricota;Monjiviricetes;Mononegavirales;Filoviridae;Ebolavirus	18941	NC_002549	Zaire ebolavirus isolate Ebola virus/H.sapiens-wt/COD/2014/Lomela-Lokolia16		2015
	KP271020	Negarnaviricota;Monjiviricetes;Mononegavirales;Filoviridae;Ebolavirus	18861	*	Zaire ebolavirus isolate Ebola virus/H.sapiens-wt/COD/2014/Lomela-Lokolia19		2015
	KP342330	Negarnaviricota;Monjiviricetes;Mononegavirales;Filoviridae;Ebolavirus	18958	NC_002549	Zaire ebolavirus isolate H.sapiens-wt/GIN/2014/Conacry-192		2015
	KP701371	Negarnaviricota;Monjiviricetes;Mononegavirales;Filoviridae;Ebolavirus	18795	KM233060	Zaire ebolavirus isolate Ebola virus/H.sapiens-tc/SLE/2014/Makona-Italy-INMI1		2015
	KP728283	Negarnaviricota;Monjiviricetes;Mononegavirales;Filoviridae;Ebolavirus	18926	NC_002549	Zaire ebolavirus isolate Ebola virus/H.sapiens-wt/CHE/2014/Makona-GE1		2015
	KR013754	Negarnaviricota;Monjiviricetes;Mononegavirales;Filoviridae;Ebolavirus	18917	KM233060	Zaire ebolavirus isolate Ebola virus/H.sapiens-wt/SLE/2014/Makona-G3864.1		2015
	KR025228	Negarnaviricota;Monjiviricetes;Mononegavirales;Filoviridae;Ebolavirus	18921	NC_002549	Zaire ebolavirus isolate Ebola virus H.sapiens-wt/GBR/2015/Makona-UK3		2015
	KR063670	Negarnaviricota;Monjiviricetes;Mononegavirales;Filoviridae;Ebolavirus	18875	NC_006432	Sudan ebolavirus isolate Ebola virus/H.sapiens-tc/UGA/2000/Gulu-808892		2015
	KR063671	Negarnaviricota;Monjiviricetes;Mononegavirales;Filoviridae;Ebolavirus	18957	NC_002549	Ebola virus isolate Ebola virus/H.sapiens-tc/COD/1976/Yambuku-Mayinga		2015
	KR063672	Negarnaviricota;Monjiviricetes;Mononegavirales;Filoviridae;Ebolavirus	18956	NC_002549	Ebola virus isolate Ebola virus/H.sapiens-tc/COD/1995/Kikwit-807223		2015
	KR063673	Negarnaviricota;Monjiviricetes;Mononegavirales;Filoviridae;Ebolavirus	18941	NC_014373	Bundibugyo virus isolate Bundibugyo virus/H.sapiens-tc/UGA/2007/Butalya-811250		2015
	KR074996	Negarnaviricota;Monjiviricetes;Mononegavirales;Filoviridae;Ebolavirus	18958	NC_002549	Zaire ebolavirus isolate Ebola virus H.sapiens-wt/LBR/2014/Makona-Liberia-DQE1		2015
	KR074997	Negarnaviricota;Monjiviricetes;Mononegavirales;Filoviridae;Ebolavirus	18958	NC_002549	Zaire ebolavirus isolate Ebola virus H.sapiens-wt/LBR/2015/Makona-Liberia-DQE3		2015
	KR074998	Negarnaviricota;Monjiviricetes;Mononegavirales;Filoviridae;Ebolavirus	18958	NC_002549	Zaire ebolavirus isolate Ebola virus H.sapiens-wt/LBR/2015/Makona-Liberia-DQE4		2015
	KR074999	Negarnaviricota;Monjiviricetes;Mononegavirales;Filoviridae;Ebolavirus	18958	NC_002549	Zaire ebolavirus isolate Ebola virus H.sapiens-wt/LBR/2015/Makona-Liberia-DQE5		2015
	KR075000	Negarnaviricota;Monjiviricetes;Mononegavirales;Filoviridae;Ebolavirus	18958	NC_002549	Zaire ebolavirus isolate Ebola virus H.sapiens-wt/LBR/2015/Makona-Liberia-DQE6		2015
	KR075001	Negarnaviricota;Monjiviricetes;Mononegavirales;Filoviridae;Ebolavirus	18958	NC_002549	Zaire ebolavirus isolate Ebola virus H.sapiens-wt/LBR/2014/Makona-Liberia-DQE12		2015
	KR075002	Negarnaviricota;Monjiviricetes;Mononegavirales;Filoviridae;Ebolavirus	18958	NC_002549	Zaire ebolavirus isolate Ebola virus H.sapiens-wt/LBR/2014/Makona-Liberia-DQE13		2015
	KR075003	Negarnaviricota;Monjiviricetes;Mononegavirales;Filoviridae;Ebolavirus	18958	NC_002549	Zaire ebolavirus isolate Ebola virus H.sapiens-wt/LBR/2014/Makona-Liberia-DQE14		2015
	KR781608	Negarnaviricota;Monjiviricetes;Mononegavirales;Filoviridae;Ebolavirus	18957	NC_002549	Zaire ebolavirus strain Ebola virus/H.sapiens-rec/LBR/2014/Makona-L2014		2015
	KR781609	Negarnaviricota;Monjiviricetes;Mononegavirales;Filoviridae;Ebolavirus	19719	KM233060	Zaire ebolavirus strain Ebola virus/H.sapiens-rec/LBR/2014/Makona-L2014_ZsG		2015
	KR867676	Negarnaviricota;Monjiviricetes;Mononegavirales;Filoviridae;Ebolavirus	18956	NC_002549	Zaire ebolavirus isolate Ebola virus/H.sapiens-tc/COD/1995/Kikwit-9510621		2015
	KT345616	Negarnaviricota;Monjiviricetes;Mononegavirales;Filoviridae;Ebolavirus	18794	*	Zaire ebolavirus isolate Ebola virus H.sapiens-wt/SLE/2015/Makona-Goderich1		2015
	NC_002549	Negarnaviricota;Monjiviricetes;Mononegavirales;Filoviridae;Ebolavirus	18959	*	Zaire ebolavirus isolate Ebola virus/H.sapiens-tc/COD/1976/Yambuku-Mayinga		2015
	NC_004161	Negarnaviricota;Monjiviricetes;Mononegavirales;Filoviridae;Ebolavirus	18891	*	Reston ebolavirus isolate Reston virus/M.fascicularis-tc/USA/1989/Philippines89-Pennsylvania		2015
	NC_006432	Negarnaviricota;Monjiviricetes;Mononegavirales;Filoviridae;Ebolavirus	18875	*	Sudan ebolavirus isolate Sudan virus/H.sapiens-tc/UGA/2000/Gulu-808892		2015
	NC_014372	Negarnaviricota;Monjiviricetes;Mononegavirales;Filoviridae;Ebolavirus	18935	*	Tai Forest ebolavirus isolate Tai Forest virus/H.sapiens-tc/CIV/1994/Pauleoula-CI		2015
	NC_014373	Negarnaviricota;Monjiviricetes;Mononegavirales;Filoviridae;Ebolavirus	18940	*	Bundibugyo ebolavirus isolate Bundibugyo virus/H.sapiens-tc/UGA/2007/Butalya-811250		2015
	AY430365	Negarnaviricota;Monjiviricetes;Mononegavirales;Filoviridae;Marburgvirus	19113	NC_001608	Lake Victoria marburgvirus strain pp3 guinea pig lethal variant		2015
	AY430366	Negarnaviricota;Monjiviricetes;Mononegavirales;Filoviridae;Marburgvirus	19112	NC_001608	Lake Victoria marburgvirus strain pp4 guinea pig nonlethal variant		2015
	DQ217792	Negarnaviricota;Monjiviricetes;Mononegavirales;Filoviridae;Marburgvirus	19111	NC_001608	Lake Victoria marburgvirus - Musoke from Kenya		2015
	DQ447649	Negarnaviricota;Monjiviricetes;Mononegavirales;Filoviridae;Marburgvirus	19114	NC_024781	Lake Victoria marburgvirus - Ravn		2015
	DQ447650	Negarnaviricota;Monjiviricetes;Mononegavirales;Filoviridae;Marburgvirus	19114	JX458856	Lake Victoria marburgvirus - DRC1999 strain 07DRC99		2015
	DQ447651	Negarnaviricota;Monjiviricetes;Mononegavirales;Filoviridae;Marburgvirus	19114	JX458856	Lake Victoria marburgvirus - DRC1999 strain 05DRC99		2015
	DQ447652	Negarnaviricota;Monjiviricetes;Mononegavirales;Filoviridae;Marburgvirus	19114	NC_024781	Lake Victoria marburgvirus - DRC1999 strain 09DRC99		2015
	DQ447653	Negarnaviricota;Monjiviricetes;Mononegavirales;Filoviridae;Marburgvirus	19114	KR867677	Lake Victoria marburgvirus - Angola2005 strain Ang1379c		2015
	DQ447654	Negarnaviricota;Monjiviricetes;Mononegavirales;Filoviridae;Marburgvirus	19114	KR867677	Lake Victoria marburgvirus - Angola2005 strain Ang1381		2015
	DQ447655	Negarnaviricota;Monjiviricetes;Mononegavirales;Filoviridae;Marburgvirus	19114	KR867677	Lake Victoria marburgvirus - Angola2005 strain Ang1386		2015
	DQ447656	Negarnaviricota;Monjiviricetes;Mononegavirales;Filoviridae;Marburgvirus	19114	KR867677	Lake Victoria marburgvirus - Angola2005 strain Ang0126		2015
	DQ447657	Negarnaviricota;Monjiviricetes;Mononegavirales;Filoviridae;Marburgvirus	19114	KR867677	Lake Victoria marburgvirus - Angola2005 strain Ang0214		2015
	DQ447658	Negarnaviricota;Monjiviricetes;Mononegavirales;Filoviridae;Marburgvirus	19114	KR867677	Lake Victoria marburgvirus - Angola2005 strain Ang0215		2015
	DQ447659	Negarnaviricota;Monjiviricetes;Mononegavirales;Filoviridae;Marburgvirus	19114	KR867677	Lake Victoria marburgvirus - Angola2005 strain Ang0754		2015
	DQ447660	Negarnaviricota;Monjiviricetes;Mononegavirales;Filoviridae;Marburgvirus	19114	KR867677	Lake Victoria marburgvirus - Angola2005 strain Ang0998		2015
	EF446131	Negarnaviricota;Monjiviricetes;Mononegavirales;Filoviridae;Marburgvirus	19114	NC_024781	Lake Victoria marburgvirus - Ravn		2015
	EF446132	Negarnaviricota;Monjiviricetes;Mononegavirales;Filoviridae;Marburgvirus	19112	KC545388	Lake Victoria marburgvirus - Ci67		2015
	EU500826	Negarnaviricota;Monjiviricetes;Mononegavirales;Filoviridae;Marburgvirus	19114	NC_024781	Lake Victoria marburgvirus - Ravn isolate R3		2015
	EU500827	Negarnaviricota;Monjiviricetes;Mononegavirales;Filoviridae;Marburgvirus	19114	NC_024781	Lake Victoria marburgvirus - Ravn isolate R1		2015
	EU500828	Negarnaviricota;Monjiviricetes;Mononegavirales;Filoviridae;Marburgvirus	19114	NC_024781	Lake Victoria marburgvirus - Ravn isolate R2		2015
	FJ750953	Negarnaviricota;Monjiviricetes;Mononegavirales;Filoviridae;Marburgvirus	19114	NC_024781	Lake Victoria marburgvirus strain Uganda 02Uga07		2015
	FJ750954	Negarnaviricota;Monjiviricetes;Mononegavirales;Filoviridae;Marburgvirus	19114	NC_024781	Lake Victoria marburgvirus strain Uganda 44Bat2007		2015
	FJ750955	Negarnaviricota;Monjiviricetes;Mononegavirales;Filoviridae;Marburgvirus	19114	NC_024781	Lake Victoria marburgvirus strain Uganda 188Bat2007		2015
	FJ750956	Negarnaviricota;Monjiviricetes;Mononegavirales;Filoviridae;Marburgvirus	19114	NC_024781	Lake Victoria marburgvirus strain Uganda 982Bat2008		2015
	FJ750957	Negarnaviricota;Monjiviricetes;Mononegavirales;Filoviridae;Marburgvirus	19114	JX458856	Lake Victoria marburgvirus strain Uganda 01Uga07		2015
	FJ750958	Negarnaviricota;Monjiviricetes;Mononegavirales;Filoviridae;Marburgvirus	19114	JX458856	Lake Victoria marburgvirus strain Uganda 371Bat2007		2015
	FJ750959	Negarnaviricota;Monjiviricetes;Mononegavirales;Filoviridae;Marburgvirus	19114	JX458856	Lake Victoria marburgvirus strain Uganda 331Bat2007		2015
	JN408064	Negarnaviricota;Monjiviricetes;Mononegavirales;Filoviridae;Marburgvirus	19113	KC545388	Lake Victoria marburgvirus - Leiden		2015
	JX458825	Negarnaviricota;Monjiviricetes;Mononegavirales;Filoviridae;Marburgvirus	19113	JX458856	Marburg marburgvirus isolate MARV/H.sapiens-tc/COD/1999/04 DRC		2015
	JX458826	Negarnaviricota;Monjiviricetes;Mononegavirales;Filoviridae;Marburgvirus	19113	JX458856	Marburg marburgvirus isolate MARV/H.sapiens-tc/COD/1999/03 DRC		2015
	JX458827	Negarnaviricota;Monjiviricetes;Mononegavirales;Filoviridae;Marburgvirus	19114	JX458856	Marburg marburgvirus isolate MARV/H.sapiens-tc/COD/2000/32 DRC		2015
	JX458828	Negarnaviricota;Monjiviricetes;Mononegavirales;Filoviridae;Marburgvirus	19114	JX458856	Marburg marburgvirus isolate MARV/H.sapiens-tc/COD/2000/19 DRC		2015
	JX458829	Negarnaviricota;Monjiviricetes;Mononegavirales;Filoviridae;Marburgvirus	19114	JX458856	Marburg marburgvirus isolate MARV/H.sapiens-tc/COD/2000/34 DRC		2015
	JX458830	Negarnaviricota;Monjiviricetes;Mononegavirales;Filoviridae;Marburgvirus	19114	JX458856	Marburg marburgvirus isolate MARV/H.sapiens-tc/COD/1999/06 DRC		2015
	JX458831	Negarnaviricota;Monjiviricetes;Mononegavirales;Filoviridae;Marburgvirus	19114	JX458856	Marburg marburgvirus isolate MARV/H.sapiens-tc/COD/2000/14 DRC		2015
	JX458832	Negarnaviricota;Monjiviricetes;Mononegavirales;Filoviridae;Marburgvirus	19114	JX458856	Marburg marburgvirus isolate MARV/H.sapiens-tc/COD/2000/30 DRC		2015
	JX458833	Negarnaviricota;Monjiviricetes;Mononegavirales;Filoviridae;Marburgvirus	19114	JX458856	Marburg marburgvirus isolate MARV/H.sapiens-tc/COD/1999/01 DRC		2015
	JX458834	Negarnaviricota;Monjiviricetes;Mononegavirales;Filoviridae;Marburgvirus	19114	JX458856	Marburg marburgvirus isolate MARV/H.sapiens-tc/COD/2000/24 DRC		2015
	JX458835	Negarnaviricota;Monjiviricetes;Mononegavirales;Filoviridae;Marburgvirus	19114	JX458856	Marburg marburgvirus isolate MARV/H.sapiens-tc/COD/2000/23 DRC		2015
	JX458836	Negarnaviricota;Monjiviricetes;Mononegavirales;Filoviridae;Marburgvirus	19114	JX458856	Marburg marburgvirus isolate MARV/H.sapiens-tc/COD/2000/29 DRC		2015
	JX458837	Negarnaviricota;Monjiviricetes;Mononegavirales;Filoviridae;Marburgvirus	19114	JX458856	Marburg marburgvirus isolate MARV/H.sapiens-tc/COD/2000/27 DRC		2015
	JX458838	Negarnaviricota;Monjiviricetes;Mononegavirales;Filoviridae;Marburgvirus	19114	JX458856	Marburg marburgvirus isolate MARV/H.sapiens-tc/COD/2000/17 DRC		2015
	JX458839	Negarnaviricota;Monjiviricetes;Mononegavirales;Filoviridae;Marburgvirus	19114	JX458856	Marburg marburgvirus isolate MARV/H.sapiens-tc/COD/2000/16 DRC		2015
	JX458840	Negarnaviricota;Monjiviricetes;Mononegavirales;Filoviridae;Marburgvirus	19114	JX458856	Marburg marburgvirus isolate MARV/H.sapiens-tc/COD/2000/12 DRC		2015
	JX458841	Negarnaviricota;Monjiviricetes;Mononegavirales;Filoviridae;Marburgvirus	19114	JX458856	Marburg marburgvirus isolate MARV/H.sapiens-tc/COD/2000/20 DRC		2015
	JX458842	Negarnaviricota;Monjiviricetes;Mononegavirales;Filoviridae;Marburgvirus	19114	JX458856	Marburg marburgvirus isolate MARV/H.sapiens-tc/COD/2000/18 DRC		2015
	JX458843	Negarnaviricota;Monjiviricetes;Mononegavirales;Filoviridae;Marburgvirus	19114	JX458856	Marburg marburgvirus isolate MARV/H.sapiens-tc/COD/2000/21 DRC		2015
	JX458844	Negarnaviricota;Monjiviricetes;Mononegavirales;Filoviridae;Marburgvirus	19114	JX458856	Marburg marburgvirus isolate MARV/H.sapiens-tc/COD/2000/26 DRC		2015
	JX458845	Negarnaviricota;Monjiviricetes;Mononegavirales;Filoviridae;Marburgvirus	19114	JX458856	Marburg marburgvirus isolate MARV/H.sapiens-tc/COD/2000/13 DRC		2015
	JX458846	Negarnaviricota;Monjiviricetes;Mononegavirales;Filoviridae;Marburgvirus	19114	JX458856	Marburg marburgvirus isolate MARV/H.sapiens-tc/COD/2000/28 DRC		2015
	JX458847	Negarnaviricota;Monjiviricetes;Mononegavirales;Filoviridae;Marburgvirus	19114	JX458856	Marburg marburgvirus isolate MARV/H.sapiens-tc/COD/2000/15 DRC		2015
	JX458848	Negarnaviricota;Monjiviricetes;Mononegavirales;Filoviridae;Marburgvirus	19114	JX458856	Marburg marburgvirus isolate MARV/H.sapiens-tc/COD/2000/22 DRC		2015
	JX458849	Negarnaviricota;Monjiviricetes;Mononegavirales;Filoviridae;Marburgvirus	19114	JX458856	Marburg marburgvirus isolate MARV/H.sapiens-tc/COD/2000/25 DRC		2015
	JX458850	Negarnaviricota;Monjiviricetes;Mononegavirales;Filoviridae;Marburgvirus	19114	JX458856	Marburg marburgvirus isolate MARV/H.sapiens-tc/COD/2000/33 DRC		2015
	JX458851	Negarnaviricota;Monjiviricetes;Mononegavirales;Filoviridae;Marburgvirus	19114	KC545388	Marburg marburgvirus isolate MARV/H.sapiens-tc/COD/1999/02 DRC		2015
	JX458852	Negarnaviricota;Monjiviricetes;Mononegavirales;Filoviridae;Marburgvirus	19114	JX458856	Marburg marburgvirus isolate MARV/R.aegyptiacus-tc/UGA/2008/53 Qbat		2015
	JX458853	Negarnaviricota;Monjiviricetes;Mononegavirales;Filoviridae;Marburgvirus	19114	KC545388	Marburg marburgvirus isolate MARV/R.aegyptiacus-tc/UGA/2008/164 Qbat		2015
	JX458854	Negarnaviricota;Monjiviricetes;Mononegavirales;Filoviridae;Marburgvirus	19114	JX458856	Marburg marburgvirus isolate MARV/R.aegyptiacus-tc/UGA/2009/1175 Qbat		2015
	JX458855	Negarnaviricota;Monjiviricetes;Mononegavirales;Filoviridae;Marburgvirus	19114	JX458856	Marburg marburgvirus isolate MARV/R.aegyptiacus-tc/UGA/2009/843 Qbat		2015
	JX458856	Negarnaviricota;Monjiviricetes;Mononegavirales;Filoviridae;Marburgvirus	19114	*	Marburg marburgvirus isolate MARV/R.aegyptiacus-tc/UGA/2009/914 Qbat		2015
	JX458857	Negarnaviricota;Monjiviricetes;Mononegavirales;Filoviridae;Marburgvirus	19114	NC_024781	Marburg marburgvirus isolate RAVV/R.aegyptiacus-tc/UGA/2009/1304 Qbat		2015
	JX458858	Negarnaviricota;Monjiviricetes;Mononegavirales;Filoviridae;Marburgvirus	19114	KC545388	Marburg marburgvirus isolate MARV/R.aegyptiacus-tc/UGA/2009/1328 Qbat		2015
	KC545387	Negarnaviricota;Monjiviricetes;Mononegavirales;Filoviridae;Marburgvirus	19114	KC545388	Marburg marburgvirus isolate Mbg-422-2012		2015
	KC545388	Negarnaviricota;Monjiviricetes;Mononegavirales;Filoviridae;Marburgvirus	19114	*	Marburg marburgvirus isolate Mbg-423-2012		2015
	KM261523	Negarnaviricota;Monjiviricetes;Mononegavirales;Filoviridae;Marburgvirus	19114	KR867677	Marburg marburgvirus isolate NML/M.musculus-lab/AGO/2005/Ang-MA-P2		2015
	KR063674	Negarnaviricota;Monjiviricetes;Mononegavirales;Filoviridae;Marburgvirus	19113	KR867677	Marburg marburgvirus isolate Marburg virus/H.sapiens-tc/AGO/2005/Angola-810820		2015
	KR867677	Negarnaviricota;Monjiviricetes;Mononegavirales;Filoviridae;Marburgvirus	19113	*	Marburg marburgvirus isolate Marburg virus/H.sapiens-tc/AGO/2005/Angola-200501379		2015
	NC_001608	Negarnaviricota;Monjiviricetes;Mononegavirales;Filoviridae;Marburgvirus	19111	*	Marburg marburgvirus isolate Marburg virus/H.sapiens-tc/KEN/1980/Mt. Elgon-Musoke		2015
	NC_024781	Negarnaviricota;Monjiviricetes;Mononegavirales;Filoviridae;Marburgvirus	19114	*	Marburg marburgvirus isolate Ravn virus/H.sapiens-tc/KEN/1987/Kitum Cave-810040		2015
	KJ186782	Negarnaviricota;Monjiviricetes;Mononegavirales;Mymonaviridae;Sclerotimonavirus	10002	NC_025383	Sclerotinia sclerotiorum negative-stranded RNA virus 1 strain AH98		2015
	NC_025383	Negarnaviricota;Monjiviricetes;Mononegavirales;Mymonaviridae;Sclerotimonavirus	10002	*	Sclerotinia sclerotiorum negative-stranded RNA virus 1 strain AH98		2015
	FJ554525	Negarnaviricota;Monjiviricetes;Mononegavirales;Nyamiviridae;Nyavirus	11752	NC_012702	Midway virus isolate RML47153		2015
	FJ554526	Negarnaviricota;Monjiviricetes;Mononegavirales;Nyamiviridae;Nyavirus	11631	NC_012703	Nyamanini virus isolate tick 39		2015
	KF530058	Negarnaviricota;Monjiviricetes;Mononegavirales;Nyamiviridae;Nyavirus	11840	NC_024376	Sierra Nevada virus		2015
	NC_012702	Negarnaviricota;Monjiviricetes;Mononegavirales;Nyamiviridae;Nyavirus	11752	*	Midway virus		2015
	NC_012703	Negarnaviricota;Monjiviricetes;Mononegavirales;Nyamiviridae;Nyavirus	11631	*	Nyamanini virus		2015
	NC_024376	Negarnaviricota;Monjiviricetes;Mononegavirales;Nyamiviridae;Nyavirus	11840	*	Sierra Nevada virus		2015
	EF646380	Negarnaviricota;Monjiviricetes;Mononegavirales;Paramyxoviridae;Aquaparamyxovirus	16965	NC_025360	Atlantic salmon paramyxovirus strain ASPV-Ro		2015
	EU156171	Negarnaviricota;Monjiviricetes;Mononegavirales;Paramyxoviridae;Aquaparamyxovirus	16968	NC_025360	Atlantic salmon paramyxovirus isolate ASPV/Yrkje371/95		2015
	NC_025360	Negarnaviricota;Monjiviricetes;Mononegavirales;Paramyxoviridae;Aquaparamyxovirus	16968	*	Atlantic salmon paramyxovirus isolate ASPV/Yrkje371/95		2015
	AB524405	Negarnaviricota;Monjiviricetes;Mononegavirales;Paramyxoviridae;Avulavirus	15198	KF361507	Newcastle disease virus genomic RNA		2015
	AB524406	Negarnaviricota;Monjiviricetes;Mononegavirales;Paramyxoviridae;Avulavirus	15198	KF361507	Newcastle disease virus genomic RNA		2015
	AB534205	Negarnaviricota;Monjiviricetes;Mononegavirales;Paramyxoviridae;Avulavirus	15198	*	Newcastle disease virus viral cRNA		2015
	AB759118	Negarnaviricota;Monjiviricetes;Mononegavirales;Paramyxoviridae;Avulavirus	16230	*	Avian paramyxovirus 6 viral cRNA		2015
	AB853926	Negarnaviricota;Monjiviricetes;Mononegavirales;Paramyxoviridae;Avulavirus	15192	*	Newcastle disease virus viral cRNA		2015
	AB853927	Negarnaviricota;Monjiviricetes;Mononegavirales;Paramyxoviridae;Avulavirus	15192	NC_005036	Newcastle disease virus viral cRNA		2015
	AB853928	Negarnaviricota;Monjiviricetes;Mononegavirales;Paramyxoviridae;Avulavirus	15192	*	Newcastle disease virus viral cRNA		2015
	AF077761	Negarnaviricota;Monjiviricetes;Mononegavirales;Paramyxoviridae;Avulavirus	15186	KJ563936	Newcastle disease virus strain LaSota		2015
	AF309418	Negarnaviricota;Monjiviricetes;Mononegavirales;Paramyxoviridae;Avulavirus	15186	NC_002617	Newcastle disease virus B1		2015
	AF375823	Negarnaviricota;Monjiviricetes;Mononegavirales;Paramyxoviridae;Avulavirus	15186	KJ563936	Newcastle disease virus strain B1 isolate Takaaki		2015
	AF431744	Negarnaviricota;Monjiviricetes;Mononegavirales;Paramyxoviridae;Avulavirus	15192	NC_005036	Newcastle Disease virus strain ZJ1		2015
	AF473851	Negarnaviricota;Monjiviricetes;Mononegavirales;Paramyxoviridae;Avulavirus	15192	NC_005036	Goose paramyxovirus SF02		2015
	AJ880277	Negarnaviricota;Monjiviricetes;Mononegavirales;Paramyxoviridae;Avulavirus	15192	KJ808820	Pigeon paramyxovirus-1		2015
	AY029299	Negarnaviricota;Monjiviricetes;Mononegavirales;Paramyxoviridae;Avulavirus	16236	NC_003043	Avian paramyxovirus 6 complete genome		2015
	AY225110	Negarnaviricota;Monjiviricetes;Mononegavirales;Paramyxoviridae;Avulavirus	15186	JX193079	Newcastle disease virus strain HB92 isolate V4		2015
	AY562985	Negarnaviricota;Monjiviricetes;Mononegavirales;Paramyxoviridae;Avulavirus	15192	*	Newcastle disease virus isolate cockatoo/Indonesia/14698/90		2015
	AY562986	Negarnaviricota;Monjiviricetes;Mononegavirales;Paramyxoviridae;Avulavirus	15192	EF065682	Newcastle disease virus isolate anhinga/U.S.(Fl)/44083/93		2015
	AY562987	Negarnaviricota;Monjiviricetes;Mononegavirales;Paramyxoviridae;Avulavirus	15192	KF767466	Newcastle disease virus isolate gamefowl/U.S.(CA)/211472/02		2015
	AY562988	Negarnaviricota;Monjiviricetes;Mononegavirales;Paramyxoviridae;Avulavirus	15192	AB853926	Newcastle disease virus isolate chicken/U.S.(CA)/1083(Fontana)/72		2015
	AY562989	Negarnaviricota;Monjiviricetes;Mononegavirales;Paramyxoviridae;Avulavirus	15192	KJ736742	Newcastle disease virus isolate dove/Italy/2736/00		2015
	AY562990	Negarnaviricota;Monjiviricetes;Mononegavirales;Paramyxoviridae;Avulavirus	15192	KJ577136	Newcastle disease virus isolate mixed species/U.S./Largo/71		2015
	AY562991	Negarnaviricota;Monjiviricetes;Mononegavirales;Paramyxoviridae;Avulavirus	15186	KP001164	Newcastle disease virus isolate chicken/N. Ireland/Ulster/67		2015
	AY741404	Negarnaviricota;Monjiviricetes;Mononegavirales;Paramyxoviridae;Avulavirus	15186	EU293914	Newcastle disease virus strain Herts/33		2015
	AY845400	Negarnaviricota;Monjiviricetes;Mononegavirales;Paramyxoviridae;Avulavirus	15186	KJ563936	Newcastle disease virus strain LaSota		2015
	AY865652	Negarnaviricota;Monjiviricetes;Mononegavirales;Paramyxoviridae;Avulavirus	15154	KJ577585	Newcastle disease virus strain Sterna/Astr/2755/2001		2015
	AY935489	Negarnaviricota;Monjiviricetes;Mononegavirales;Paramyxoviridae;Avulavirus	15186	KR338979	Newcastle disease virus isolate 01-1108		2015
	AY935490	Negarnaviricota;Monjiviricetes;Mononegavirales;Paramyxoviridae;Avulavirus	15186	KR338979	Newcastle disease virus isolate 02-1334		2015
	AY935491	Negarnaviricota;Monjiviricetes;Mononegavirales;Paramyxoviridae;Avulavirus	15186	KR338979	Newcastle disease virus isolate 98-1154		2015
	AY935492	Negarnaviricota;Monjiviricetes;Mononegavirales;Paramyxoviridae;Avulavirus	15186	KR338979	Newcastle disease virus isolate 98-1249		2015
	AY935493	Negarnaviricota;Monjiviricetes;Mononegavirales;Paramyxoviridae;Avulavirus	15186	KR338979	Newcastle disease virus isolate 98-1252		2015
	AY935494	Negarnaviricota;Monjiviricetes;Mononegavirales;Paramyxoviridae;Avulavirus	15186	KR338979	Newcastle disease virus isolate 99-0655		2015
	AY935495	Negarnaviricota;Monjiviricetes;Mononegavirales;Paramyxoviridae;Avulavirus	15186	KR338979	Newcastle disease virus isolate 99-0868hi		2015
	AY935496	Negarnaviricota;Monjiviricetes;Mononegavirales;Paramyxoviridae;Avulavirus	15186	KR338979	Newcastle disease virus isolate 99-0868lo		2015
	AY935497	Negarnaviricota;Monjiviricetes;Mononegavirales;Paramyxoviridae;Avulavirus	15186	KR338979	Newcastle disease virus isolate 99-1997PR-32		2015
	AY935498	Negarnaviricota;Monjiviricetes;Mononegavirales;Paramyxoviridae;Avulavirus	15186	KR338979	Newcastle disease virus isolate 99-1435		2015
	AY935499	Negarnaviricota;Monjiviricetes;Mononegavirales;Paramyxoviridae;Avulavirus	15186	*	Newcastle disease virus isolate I-2		2015
	AY935500	Negarnaviricota;Monjiviricetes;Mononegavirales;Paramyxoviridae;Avulavirus	15186	AY935499	Newcastle disease virus isolate I-2progenitor		2015
	DQ060053	Negarnaviricota;Monjiviricetes;Mononegavirales;Paramyxoviridae;Avulavirus	15186	NC_002617	Newcastle disease virus		2015
	DQ097393	Negarnaviricota;Monjiviricetes;Mononegavirales;Paramyxoviridae;Avulavirus	15198	KF361507	Newcastle disease virus strain DE-R49/99		2015
	DQ097394	Negarnaviricota;Monjiviricetes;Mononegavirales;Paramyxoviridae;Avulavirus	15186	KP001164	Newcastle disease virus strain PHY-LMV42		2015
	DQ485229	Negarnaviricota;Monjiviricetes;Mononegavirales;Paramyxoviridae;Avulavirus	15192	NC_005036	Newcastle disease virus isolate chicken/China/Guangxi7/2002		2015
	DQ485230	Negarnaviricota;Monjiviricetes;Mononegavirales;Paramyxoviridae;Avulavirus	15192	NC_005036	Newcastle disease virus isolate chicken/China/Guangxi9/2003		2015
	DQ485231	Negarnaviricota;Monjiviricetes;Mononegavirales;Paramyxoviridae;Avulavirus	15192	NC_005036	Newcastle disease virus isolate chicken/China/Guangxi11/2003		2015
	DQ486859	Negarnaviricota;Monjiviricetes;Mononegavirales;Paramyxoviridae;Avulavirus	15192	NC_005036	Newcastle disease virus strain GM from China		2015
	DQ659677	Negarnaviricota;Monjiviricetes;Mononegavirales;Paramyxoviridae;Avulavirus	15192	NC_005036	Newcastle disease virus strain NA-1		2015
	EF026579	Negarnaviricota;Monjiviricetes;Mononegavirales;Paramyxoviridae;Avulavirus	15192	KJ808820	Newcastle disease virus strain 0.025		2015
	EF026583	Negarnaviricota;Monjiviricetes;Mononegavirales;Paramyxoviridae;Avulavirus	15192	KJ808820	Newcastle disease virus strain 1.3		2015
	EF065682	Negarnaviricota;Monjiviricetes;Mononegavirales;Paramyxoviridae;Avulavirus	15192	*	Newcastle disease virus isolate rAnhinga		2015
	EF201805	Negarnaviricota;Monjiviricetes;Mononegavirales;Paramyxoviridae;Avulavirus	15186	JF950509	Newcastle disease virus strain Mukteswar		2015
	EF569970	Negarnaviricota;Monjiviricetes;Mononegavirales;Paramyxoviridae;Avulavirus	16236	NC_003043	Avian paramyxovirus 6 strain APMV-6/Goose/FarEast/4440/2003		2015
	EU140955	Negarnaviricota;Monjiviricetes;Mononegavirales;Paramyxoviridae;Avulavirus	15192	KJ563936	Newcastle disease virus strain KBNP-C4152R2L		2015
	EU167540	Negarnaviricota;Monjiviricetes;Mononegavirales;Paramyxoviridae;Avulavirus	15192	NC_005036	Newcastle disease virus strain SRZ03		2015
	EU289028	Negarnaviricota;Monjiviricetes;Mononegavirales;Paramyxoviridae;Avulavirus	15186	KJ563936	Newcastle disease virus strain VG/GA		2015
	EU289029	Negarnaviricota;Monjiviricetes;Mononegavirales;Paramyxoviridae;Avulavirus	15186	KJ563936	Newcastle disease virus strain VG/GA clone 5		2015
	EU293914	Negarnaviricota;Monjiviricetes;Mononegavirales;Paramyxoviridae;Avulavirus	15186	*	Newcastle disease virus strain Italien		2015
	EU338414	Negarnaviricota;Monjiviricetes;Mononegavirales;Paramyxoviridae;Avulavirus	14904	HQ896024	Avian paramyxovirus 2 strain APMV-2/Chicken/California/Yucaipa/56		2015
	EU403085	Negarnaviricota;Monjiviricetes;Mononegavirales;Paramyxoviridae;Avulavirus	16272	*	Avian paramyxovirus 3 strain APMV3/PKT/Netherland/449/75		2015
	EU546165	Negarnaviricota;Monjiviricetes;Mononegavirales;Paramyxoviridae;Avulavirus	15186	KJ563936	Newcastle disease virus strain JL-1		2015
	EU622637	Negarnaviricota;Monjiviricetes;Mononegavirales;Paramyxoviridae;Avulavirus	16236	*	Avian paramyxovirus 6 strain APMV-6/duck/HongKong/18/199/77		2015
	EU782025	Negarnaviricota;Monjiviricetes;Mononegavirales;Paramyxoviridae;Avulavirus	16182	NC_025373	Avian paramyxovirus 3 strain turkey/Wisconsin/68		2015
	EU877976	Negarnaviricota;Monjiviricetes;Mononegavirales;Paramyxoviridae;Avulavirus	15054	KC439346	Avian paramyxovirus 4 isolate APMV-4/KR/YJ/06		2015
	EU910942	Negarnaviricota;Monjiviricetes;Mononegavirales;Paramyxoviridae;Avulavirus	15438	NC_025390	Avian paramyxovirus 9 strain duck/New York/22/1978		2015
	FJ177514	Negarnaviricota;Monjiviricetes;Mononegavirales;Paramyxoviridae;Avulavirus	15054	*	Avian paramyxovirus 4 strain APMV-4/duck/Hongkong/D3/75		2015
	FJ215863	Negarnaviricota;Monjiviricetes;Mononegavirales;Paramyxoviridae;Avulavirus	15342	NC_025374	Avian paramyxovirus 8 strain goose/Delaware/1053/76		2015
	FJ215864	Negarnaviricota;Monjiviricetes;Mononegavirales;Paramyxoviridae;Avulavirus	15342	NC_025374	Avian paramyxovirus 8 strain pintail/Wakuya/20/78		2015
	FJ231524	Negarnaviricota;Monjiviricetes;Mononegavirales;Paramyxoviridae;Avulavirus	15480	NC_025347	Avian paramyxovirus 7 strain APMV-7/dove/Tennessee/4/75		2015
	FJ386392	Negarnaviricota;Monjiviricetes;Mononegavirales;Paramyxoviridae;Avulavirus	15186	NC_002617	Newcastle disease virus isolate NDV01		2015
	FJ386393	Negarnaviricota;Monjiviricetes;Mononegavirales;Paramyxoviridae;Avulavirus	15186	NC_002617	Newcastle disease virus isolate NDV02		2015
	FJ386394	Negarnaviricota;Monjiviricetes;Mononegavirales;Paramyxoviridae;Avulavirus	15186	NC_002617	Newcastle disease virus isolate NDV03		2015
	FJ386395	Negarnaviricota;Monjiviricetes;Mononegavirales;Paramyxoviridae;Avulavirus	15186	NC_002617	Newcastle disease virus isolate NDV04		2015
	FJ386396	Negarnaviricota;Monjiviricetes;Mononegavirales;Paramyxoviridae;Avulavirus	15186	NC_002617	Newcastle disease virus isolate NDV05		2015
	FJ410145	Negarnaviricota;Monjiviricetes;Mononegavirales;Paramyxoviridae;Avulavirus	15192	KJ808820	Pigeon paramyxovirus-1 strain PPMV-1/New York/1984		2015
	FJ410147	Negarnaviricota;Monjiviricetes;Mononegavirales;Paramyxoviridae;Avulavirus	15192	KJ808820	Pigeon paramyxovirus-1 strain PPMV-1/Maryland/1984		2015
	FJ430159	Negarnaviricota;Monjiviricetes;Mononegavirales;Paramyxoviridae;Avulavirus	15186	JF950509	Newcastle disease virus isolate JS/7/05/Ch		2015
	FJ430160	Negarnaviricota;Monjiviricetes;Mononegavirales;Paramyxoviridae;Avulavirus	15186	JF950509	Newcastle disease virus isolate JS/9/05/Go		2015
	FJ436302	Negarnaviricota;Monjiviricetes;Mononegavirales;Paramyxoviridae;Avulavirus	15192	KP027404	Newcastle disease virus strain F48E8		2015
	FJ436303	Negarnaviricota;Monjiviricetes;Mononegavirales;Paramyxoviridae;Avulavirus	15192	KP027404	Newcastle disease virus strain ZJ/1/86/Ch		2015
	FJ436304	Negarnaviricota;Monjiviricetes;Mononegavirales;Paramyxoviridae;Avulavirus	15192	KP027404	Newcastle disease virus strain FJ/1/85/Ch		2015
	FJ436305	Negarnaviricota;Monjiviricetes;Mononegavirales;Paramyxoviridae;Avulavirus	15192	KP027404	Newcastle disease virus strain JS/1/97/Ch		2015
	FJ436306	Negarnaviricota;Monjiviricetes;Mononegavirales;Paramyxoviridae;Avulavirus	15192	KP027404	Newcastle disease virus strain JS/1/02/Du		2015
	FJ619036	Negarnaviricota;Monjiviricetes;Mononegavirales;Paramyxoviridae;Avulavirus	15342	NC_025374	Avian paramyxovirus 8 isolate APMV-8/Goose/Delaware/1053/76		2015
	FJ751918	Negarnaviricota;Monjiviricetes;Mononegavirales;Paramyxoviridae;Avulavirus	15192	FJ751919	Newcastle disease virus isolate QH1		2015
	FJ751919	Negarnaviricota;Monjiviricetes;Mononegavirales;Paramyxoviridae;Avulavirus	15192	*	Newcastle disease virus isolate QH4		2015
	FJ754271	Negarnaviricota;Monjiviricetes;Mononegavirales;Paramyxoviridae;Avulavirus	15192	NC_005036	Newcastle disease virus strain WF00C		2015
	FJ754272	Negarnaviricota;Monjiviricetes;Mononegavirales;Paramyxoviridae;Avulavirus	15192	NC_005036	Newcastle disease virus strain WF00D		2015
	FJ754273	Negarnaviricota;Monjiviricetes;Mononegavirales;Paramyxoviridae;Avulavirus	15192	NC_005036	Newcastle disease virus strain WF00G		2015
	FJ766526	Negarnaviricota;Monjiviricetes;Mononegavirales;Paramyxoviridae;Avulavirus	15192	KP861633	Newcastle disease virus isolate JS/07/22/Pi		2015
	FJ766527	Negarnaviricota;Monjiviricetes;Mononegavirales;Paramyxoviridae;Avulavirus	15192	KP861633	Newcastle disease virus isolate JS/07/16/Pi		2015
	FJ766528	Negarnaviricota;Monjiviricetes;Mononegavirales;Paramyxoviridae;Avulavirus	15192	KJ808820	Newcastle disease virus isolate NDV05-029		2015
	FJ766529	Negarnaviricota;Monjiviricetes;Mononegavirales;Paramyxoviridae;Avulavirus	15192	AB853928	Newcastle disease virus isolate ZhJ-3/97		2015
	FJ766530	Negarnaviricota;Monjiviricetes;Mononegavirales;Paramyxoviridae;Avulavirus	15192	KP861633	Newcastle disease virus isolate JS/07/04/Pi		2015
	FJ766531	Negarnaviricota;Monjiviricetes;Mononegavirales;Paramyxoviridae;Avulavirus	15192	KP861633	Newcastle disease virus isolate JS/07/03/Pi		2015
	FJ794269	Negarnaviricota;Monjiviricetes;Mononegavirales;Paramyxoviridae;Avulavirus	15198	JN688865	Newcastle disease virus strain NDV08-004 from China		2015
	FJ872531	Negarnaviricota;Monjiviricetes;Mononegavirales;Paramyxoviridae;Avulavirus	15192	NC_005036	Newcastle disease virus isolate Muscovy duck/China(Fujian)/FP1/02		2015
	FJ939313	Negarnaviricota;Monjiviricetes;Mononegavirales;Paramyxoviridae;Avulavirus	15186	NC_002617	Newcastle disease virus strain NDV/Chicken/Egypt/1/2005		2015
	FJ986192	Negarnaviricota;Monjiviricetes;Mononegavirales;Paramyxoviridae;Avulavirus	15186	KM056353	Newcastle disease virus isolate 2K3/Chennai/Tamil Nadu		2015
	GQ288377	Negarnaviricota;Monjiviricetes;Mononegavirales;Paramyxoviridae;Avulavirus	15062	GQ288392	Newcastle disease virus strain mallard/US(OH)/04-411/2004		2015
	GQ288378	Negarnaviricota;Monjiviricetes;Mononegavirales;Paramyxoviridae;Avulavirus	15062	GQ288392	Newcastle disease virus strain northern pintail/US(OH)/87-486/1987		2015
	GQ288379	Negarnaviricota;Monjiviricetes;Mononegavirales;Paramyxoviridae;Avulavirus	15062	GQ288392	Newcastle disease virus strain mallard/US(MD)/03-632/2003		2015
	GQ288380	Negarnaviricota;Monjiviricetes;Mononegavirales;Paramyxoviridae;Avulavirus	15062	GQ288392	Newcastle disease virus strain mallard/US(OH)/86-233/1986		2015
	GQ288389	Negarnaviricota;Monjiviricetes;Mononegavirales;Paramyxoviridae;Avulavirus	15062	GQ288392	Newcastle disease virus strain mallard/US(MN)/99-376/1999		2015
	GQ288390	Negarnaviricota;Monjiviricetes;Mononegavirales;Paramyxoviridae;Avulavirus	15062	GQ288392	Newcastle disease virus strain mallard/US(MN)/00-32/2000		2015
	GQ288391	Negarnaviricota;Monjiviricetes;Mononegavirales;Paramyxoviridae;Avulavirus	15062	*	Newcastle disease virus strain mottled duck/US(TX)/01-130/2001		2015
	GQ288392	Negarnaviricota;Monjiviricetes;Mononegavirales;Paramyxoviridae;Avulavirus	15062	*	Newcastle disease virus strain mallard/US(MN)/MN00-39/2000		2015
	GQ338309	Negarnaviricota;Monjiviricetes;Mononegavirales;Paramyxoviridae;Avulavirus	15192	NC_005036	Newcastle disease virus strain ND/03/018		2015
	GQ338310	Negarnaviricota;Monjiviricetes;Mononegavirales;Paramyxoviridae;Avulavirus	15192	NC_005036	Newcastle disease virus strain ND/03/044		2015
	GQ338311	Negarnaviricota;Monjiviricetes;Mononegavirales;Paramyxoviridae;Avulavirus	15192	KJ808820	Newcastle disease virus strain ND/05/028		2015
	GQ406232	Negarnaviricota;Monjiviricetes;Mononegavirales;Paramyxoviridae;Avulavirus	16230	AB759118	Avian paramyxovirus 6 strain duck/Italy/4524-2/07		2015
	GQ429292	Negarnaviricota;Monjiviricetes;Mononegavirales;Paramyxoviridae;Avulavirus	15192	KJ736742	Pigeon paramyxovirus-1 strain AV324/96		2015
	GQ429293	Negarnaviricota;Monjiviricetes;Mononegavirales;Paramyxoviridae;Avulavirus	15192	KJ736742	Newcastle disease virus isolate dove/Italy/2736/00		2015
	GQ849007	Negarnaviricota;Monjiviricetes;Mononegavirales;Paramyxoviridae;Avulavirus	15192	NC_005036	Newcastle disease virus isolate JSD0812		2015
	GQ918280	Negarnaviricota;Monjiviricetes;Mononegavirales;Paramyxoviridae;Avulavirus	15186	*	Newcastle disease virus strain BHG/Sweden/94		2015
	GQ994433	Negarnaviricota;Monjiviricetes;Mononegavirales;Paramyxoviridae;Avulavirus	15161	KJ563936	Newcastle disease virus strain XD/Shandong/08		2015
	GQ994434	Negarnaviricota;Monjiviricetes;Mononegavirales;Paramyxoviridae;Avulavirus	15153	NC_005036	Newcastle disease virus strain QG/Hebei/07		2015
	GU143550	Negarnaviricota;Monjiviricetes;Mononegavirales;Paramyxoviridae;Avulavirus	15192	NC_005036	Newcastle disease virus strain Go/CH/HLJ/LL01/08		2015
	GU187941	Negarnaviricota;Monjiviricetes;Mononegavirales;Paramyxoviridae;Avulavirus	15186	KM056353	Newcastle disease virus isolate NDV-2/chicken/Namakkal/Tamil Nadu		2015
	GU206351	Negarnaviricota;Monjiviricetes;Mononegavirales;Paramyxoviridae;Avulavirus	17262	NC_025361	Avian paramyxovirus 5 strain budgerigar/Kunitachi/74		2015
	GU564399	Negarnaviricota;Monjiviricetes;Mononegavirales;Paramyxoviridae;Avulavirus	15192	NC_005036	Newcastle disease virus FMW		2015
	GU585905	Negarnaviricota;Monjiviricetes;Mononegavirales;Paramyxoviridae;Avulavirus	15192	KJ577585	Newcastle disease virus strain chicken/Sweden/97		2015
	GU978777	Negarnaviricota;Monjiviricetes;Mononegavirales;Paramyxoviridae;Avulavirus	15186	NC_002617	Newcastle disease virus strain APMV-1/chicken/U.S.(TX)/GB/1948		2015
	HM063422	Negarnaviricota;Monjiviricetes;Mononegavirales;Paramyxoviridae;Avulavirus	15186	JX401404	Newcastle disease virus isolate D3		2015
	HM063423	Negarnaviricota;Monjiviricetes;Mononegavirales;Paramyxoviridae;Avulavirus	15192	KP861633	Newcastle disease virus isolate W4		2015
	HM063424	Negarnaviricota;Monjiviricetes;Mononegavirales;Paramyxoviridae;Avulavirus	15186	KP001164	Newcastle disease virus isolate R8		2015
	HM063425	Negarnaviricota;Monjiviricetes;Mononegavirales;Paramyxoviridae;Avulavirus	15192	KP861633	Newcastle disease virus isolate P4		2015
	HM117720	Negarnaviricota;Monjiviricetes;Mononegavirales;Paramyxoviridae;Avulavirus	15192	KJ577136	Newcastle disease virus isolate NDV-P05		2015
	HM125898	Negarnaviricota;Monjiviricetes;Mononegavirales;Paramyxoviridae;Avulavirus	15186	KP001164	Newcastle disease virus isolate WDK/JX/7793/2004		2015
	HM147142	Negarnaviricota;Monjiviricetes;Mononegavirales;Paramyxoviridae;Avulavirus	15226	NC_025349	Avian paramyxovirus penguin/Falkland Islands/324/2007		2015
	HM159993	Negarnaviricota;Monjiviricetes;Mononegavirales;Paramyxoviridae;Avulavirus	14904	*	Avian paramyxovirus 2 strain APMV-2/Chicken/England/7702/06		2015
	HM159994	Negarnaviricota;Monjiviricetes;Mononegavirales;Paramyxoviridae;Avulavirus	14916	*	Avian paramyxovirus 2 strain APMV-2/Gadwell/Kenya/3/80		2015
	HM159995	Negarnaviricota;Monjiviricetes;Mononegavirales;Paramyxoviridae;Avulavirus	15024	*	Avian paramyxovirus 2 strain APMV-2/Finch/N.Ireland/Bangor/73		2015
	HM188399	Negarnaviricota;Monjiviricetes;Mononegavirales;Paramyxoviridae;Avulavirus	15192	NC_005036	Newcastle disease virus isolate SDWF02		2015
	HM357251	Negarnaviricota;Monjiviricetes;Mononegavirales;Paramyxoviridae;Avulavirus	15186	KJ563936	Newcastle disease virus isolate NDV-4/chicken/Namakkal/Tamil Nadu/India		2015
	HQ008337	Negarnaviricota;Monjiviricetes;Mononegavirales;Paramyxoviridae;Avulavirus	15198	KF361507	Newcastle disease virus strain JS10		2015
	HQ266602	Negarnaviricota;Monjiviricetes;Mononegavirales;Paramyxoviridae;Avulavirus	15097	HQ266603	Newcastle disease virus strain MG_725_08		2015
	HQ266603	Negarnaviricota;Monjiviricetes;Mononegavirales;Paramyxoviridae;Avulavirus	15082	*	Newcastle disease virus strain MG_1992		2015
	HQ317394	Negarnaviricota;Monjiviricetes;Mononegavirales;Paramyxoviridae;Avulavirus	15192	KP027404	Newcastle disease virus isolate GD09-2		2015
	HQ317395	Negarnaviricota;Monjiviricetes;Mononegavirales;Paramyxoviridae;Avulavirus	15192	NC_005036	Newcastle disease virus isolate SD09		2015
	HQ412767	Negarnaviricota;Monjiviricetes;Mononegavirales;Paramyxoviridae;Avulavirus	15198	KF361507	Newcastle disease virus strain NDV08-046		2015
	HQ697254	Negarnaviricota;Monjiviricetes;Mononegavirales;Paramyxoviridae;Avulavirus	15192	KP776462	Newcastle disease virus strain chicken/Banjarmasin/010/10		2015
	HQ697255	Negarnaviricota;Monjiviricetes;Mononegavirales;Paramyxoviridae;Avulavirus	15192	JX193074	Newcastle disease virus strain chicken/Sukorejo/019/10		2015
	HQ717357	Negarnaviricota;Monjiviricetes;Mononegavirales;Paramyxoviridae;Avulavirus	15192	NC_005036	Newcastle disease virus isolate GD09-1		2015
	HQ839733	Negarnaviricota;Monjiviricetes;Mononegavirales;Paramyxoviridae;Avulavirus	15192	AB853928	Newcastle disease virus strain Chicken_Sweden_95		2015
	HQ896023	Negarnaviricota;Monjiviricetes;Mononegavirales;Paramyxoviridae;Avulavirus	14880	HQ896024	Avian paramyxovirus 2 isolate F8		2015
	HQ896024	Negarnaviricota;Monjiviricetes;Mononegavirales;Paramyxoviridae;Avulavirus	14880	*	Avian paramyxovirus 2 isolate NK		2015
	HQ902590	Negarnaviricota;Monjiviricetes;Mononegavirales;Paramyxoviridae;Avulavirus	15178	KJ670427	Newcastle disease virus strain NDV2K17/Quail/Chennai/India/1998		2015
	JF343538	Negarnaviricota;Monjiviricetes;Mononegavirales;Paramyxoviridae;Avulavirus	15192	NC_005036	Newcastle disease virus isolate ND/03/018		2015
	JF343539	Negarnaviricota;Monjiviricetes;Mononegavirales;Paramyxoviridae;Avulavirus	15192	NC_005036	Newcastle disease virus isolate chicken/China/Guangxi9/2003		2015
	JF795531	Negarnaviricota;Monjiviricetes;Mononegavirales;Paramyxoviridae;Avulavirus	15186	KJ563936	Newcastle disease virus strain HX01		2015
	JF827026	Negarnaviricota;Monjiviricetes;Mononegavirales;Paramyxoviridae;Avulavirus	15189	KJ920204	Newcastle disease virus isolate Pi/Rus/Vladimir/687/05		2015
	JF827027	Negarnaviricota;Monjiviricetes;Mononegavirales;Paramyxoviridae;Avulavirus	15189	KJ920204	Newcastle disease virus isolate Pi/Rus/Kemerovo/0267/09		2015
	JF893453	Negarnaviricota;Monjiviricetes;Mononegavirales;Paramyxoviridae;Avulavirus	15198	KF361507	Newcastle disease virus isolate JX07		2015
	JF950509	Negarnaviricota;Monjiviricetes;Mononegavirales;Paramyxoviridae;Avulavirus	15186	*	Newcastle disease virus strain Mukteswar		2015
	JF950510	Negarnaviricota;Monjiviricetes;Mononegavirales;Paramyxoviridae;Avulavirus	15186	KJ563936	Newcastle disease virus strain LaSota		2015
	JF966385	Negarnaviricota;Monjiviricetes;Mononegavirales;Paramyxoviridae;Avulavirus	15085	*	Newcastle disease virus isolate 2008_Mali_ML007_08		2015
	JF966386	Negarnaviricota;Monjiviricetes;Mononegavirales;Paramyxoviridae;Avulavirus	15068	*	Newcastle disease virus isolate 2007_Mali_ML029_07		2015
	JF966387	Negarnaviricota;Monjiviricetes;Mononegavirales;Paramyxoviridae;Avulavirus	15027	*	Newcastle disease virus isolate 2009_Mali_ML008		2015
	JN400895	Negarnaviricota;Monjiviricetes;Mononegavirales;Paramyxoviridae;Avulavirus	15192	NC_005036	Newcastle disease virus strain Duck/China/SD03/2009		2015
	JN400896	Negarnaviricota;Monjiviricetes;Mononegavirales;Paramyxoviridae;Avulavirus	15192	NC_005036	Newcastle disease virus strain Chichen/China/SDSG01/2011		2015
	JN400897	Negarnaviricota;Monjiviricetes;Mononegavirales;Paramyxoviridae;Avulavirus	15192	NC_005036	Newcastle disease virus strain Chichen/China/SDLY01/2010		2015
	JN571485	Negarnaviricota;Monjiviricetes;Mononegavirales;Paramyxoviridae;Avulavirus	15054	KC439346	Avian paramyxovirus 4 strain APMV4/mallard/Belgium/15129/07		2015
	JN599167	Negarnaviricota;Monjiviricetes;Mononegavirales;Paramyxoviridae;Avulavirus	15192	NC_005036	Newcastle disease virus isolate BP01		2015
	JN618348	Negarnaviricota;Monjiviricetes;Mononegavirales;Paramyxoviridae;Avulavirus	15192	NC_005036	Newcastle disease virus strain XJ-2/97		2015
	JN618349	Negarnaviricota;Monjiviricetes;Mononegavirales;Paramyxoviridae;Avulavirus	15192	NC_005036	Newcastle disease virus strain JS-3-05-Ch		2015
	JN631747	Negarnaviricota;Monjiviricetes;Mononegavirales;Paramyxoviridae;Avulavirus	15192	NC_005036	Newcastle disease virus strain JS-5-05-Go		2015
	JN653339	Negarnaviricota;Monjiviricetes;Mononegavirales;Paramyxoviridae;Avulavirus	15186	KP001164	Newcastle disease virus strain M4		2015
	JN653340	Negarnaviricota;Monjiviricetes;Mononegavirales;Paramyxoviridae;Avulavirus	15192	NC_005036	Newcastle disease virus strain PX2/03		2015
	JN682210	Negarnaviricota;Monjiviricetes;Mononegavirales;Paramyxoviridae;Avulavirus	15192	KF740478	Newcastle disease virus isolate chicken/BYP/Pakistan/2010		2015
	JN682211	Negarnaviricota;Monjiviricetes;Mononegavirales;Paramyxoviridae;Avulavirus	15192	KF740478	Newcastle disease virus isolate chicken/CP/Pakistan/2010		2015
	JN688862	Negarnaviricota;Monjiviricetes;Mononegavirales;Paramyxoviridae;Avulavirus	15198	JN688865	Newcastle disease virus isolate Ch-JS-09-03		2015
	JN688863	Negarnaviricota;Monjiviricetes;Mononegavirales;Paramyxoviridae;Avulavirus	15198	KM885168	Newcastle disease virus isolate Ch-ZJ-10-03		2015
	JN688864	Negarnaviricota;Monjiviricetes;Mononegavirales;Paramyxoviridae;Avulavirus	15198	JN688865	Newcastle disease virus isolate D-AH-10-02		2015
	JN688865	Negarnaviricota;Monjiviricetes;Mononegavirales;Paramyxoviridae;Avulavirus	15198	*	Newcastle disease virus isolate G-JS-09-08		2015
	JN800306	Negarnaviricota;Monjiviricetes;Mononegavirales;Paramyxoviridae;Avulavirus	15192	KR732614	Newcastle disease virus strain poultry/Peru/1918-03/2008		2015
	JN986837	Negarnaviricota;Monjiviricetes;Mononegavirales;Paramyxoviridae;Avulavirus	15192	*	Newcastle disease virus strain APMV-1/chicken/NL/152608/93		2015
	JN986838	Negarnaviricota;Monjiviricetes;Mononegavirales;Paramyxoviridae;Avulavirus	15192	NC_005036	Newcastle disease virus strain APMV-1/chicken/ZA/AL495/04		2015
	JN986839	Negarnaviricota;Monjiviricetes;Mononegavirales;Paramyxoviridae;Avulavirus	15192	KP861633	Newcastle disease virus strain PPMV-1/pigeon/IE/806/04		2015
	JQ013039	Negarnaviricota;Monjiviricetes;Mononegavirales;Paramyxoviridae;Avulavirus	15198	*	Newcastle disease virus isolate Teal/France/100011/2010		2015
	JQ015295	Negarnaviricota;Monjiviricetes;Mononegavirales;Paramyxoviridae;Avulavirus	15192	NC_005036	Newcastle disease virus strain Chicken/China/SDWF07/2011		2015
	JQ015296	Negarnaviricota;Monjiviricetes;Mononegavirales;Paramyxoviridae;Avulavirus	15192	NC_005036	Newcastle disease virus strain Chicken/China/SD04/2011		2015
	JQ015297	Negarnaviricota;Monjiviricetes;Mononegavirales;Paramyxoviridae;Avulavirus	15192	NC_005036	Newcastle disease virus strain Chicken/China/SDYT03/2011		2015
	JQ247691	Negarnaviricota;Monjiviricetes;Mononegavirales;Paramyxoviridae;Avulavirus	15192	KJ577136	Newcastle disease virus strain APMV-1/chicken/Ca/2098/71		2015
	JQ713944	Negarnaviricota;Monjiviricetes;Mononegavirales;Paramyxoviridae;Avulavirus	15198	KF361507	Newcastle disease virus isolate 9a5b-D5C1		2015
	JQ886184	Negarnaviricota;Monjiviricetes;Mononegavirales;Paramyxoviridae;Avulavirus	17412	NC_025407	Avian paramyxovirus 11 isolate common_snipe/France/100212/2010		2015
	JQ979176	Negarnaviricota;Monjiviricetes;Mononegavirales;Paramyxoviridae;Avulavirus	15192	KM374061	Newcastle disease virus strain pigeon/China/SDLC/2011		2015
	JQ993431	Negarnaviricota;Monjiviricetes;Mononegavirales;Paramyxoviridae;Avulavirus	15192	KM374061	Newcastle disease virus strain pigeon/China/SDS/2011		2015
	JX012096	Negarnaviricota;Monjiviricetes;Mononegavirales;Paramyxoviridae;Avulavirus	15192	*	Newcastle disease virus strain AF2240-I		2015
	JX110635	Negarnaviricota;Monjiviricetes;Mononegavirales;Paramyxoviridae;Avulavirus	15186	KP001164	Newcastle disease virus strain TS09-C		2015
	JX119193	Negarnaviricota;Monjiviricetes;Mononegavirales;Paramyxoviridae;Avulavirus	15192	*	Newcastle disease virus strain chicken/DominicanRepublic(JuanLopez)/499-31/2008		2015
	JX133079	Negarnaviricota;Monjiviricetes;Mononegavirales;Paramyxoviridae;Avulavirus	15054	KC439346	Avian paramyxovirus 4 isolate APMV-4/Egyptian goose/South Africa/N1468/2010		2015
	JX193074	Negarnaviricota;Monjiviricetes;Mononegavirales;Paramyxoviridae;Avulavirus	15192	*	Newcastle disease virus isolate egret/China/Guangxi/2011		2015
	JX193075	Negarnaviricota;Monjiviricetes;Mononegavirales;Paramyxoviridae;Avulavirus	15192	NC_005036	Newcastle disease virus isolate chicken/China/Guangxi14/2002		2015
	JX193076	Negarnaviricota;Monjiviricetes;Mononegavirales;Paramyxoviridae;Avulavirus	15192	NC_005036	Newcastle disease virus isolate chicken/China/Guangxi15/2010		2015
	JX193077	Negarnaviricota;Monjiviricetes;Mononegavirales;Paramyxoviridae;Avulavirus	15186	JX401404	Newcastle disease virus isolate duck/China/Guangxi16/2008		2015
	JX193078	Negarnaviricota;Monjiviricetes;Mononegavirales;Paramyxoviridae;Avulavirus	15186	*	Newcastle disease virus isolate duck/China/Guangxi17/2009		2015
	JX193079	Negarnaviricota;Monjiviricetes;Mononegavirales;Paramyxoviridae;Avulavirus	15186	*	Newcastle disease virus isolate duck/China/Guangxi18/2009		2015
	JX193080	Negarnaviricota;Monjiviricetes;Mononegavirales;Paramyxoviridae;Avulavirus	15186	KJ563936	Newcastle disease virus isolate duck/China/Guangxi19/2009		2015
	JX193081	Negarnaviricota;Monjiviricetes;Mononegavirales;Paramyxoviridae;Avulavirus	15186	JX401404	Newcastle disease virus isolate duck/China/Guangxi20/2010		2015
	JX193082	Negarnaviricota;Monjiviricetes;Mononegavirales;Paramyxoviridae;Avulavirus	15186	KJ563936	Newcastle disease virus isolate duck/China/Guangxi21/2010		2015
	JX193083	Negarnaviricota;Monjiviricetes;Mononegavirales;Paramyxoviridae;Avulavirus	15186	NC_002617	Newcastle disease virus isolate duck/China/Guangxi22/2010		2015
	JX316216	Negarnaviricota;Monjiviricetes;Mononegavirales;Paramyxoviridae;Avulavirus	15186	KJ769262	Newcastle disease virus strain R2B		2015
	JX390609	Negarnaviricota;Monjiviricetes;Mononegavirales;Paramyxoviridae;Avulavirus	15198	*	Newcastle disease virus isolate NDV/chicken/Togo/AKO18/2009		2015
	JX393313	Negarnaviricota;Monjiviricetes;Mononegavirales;Paramyxoviridae;Avulavirus	15167	*	Newcastle disease virus strain JKT1997		2015
	JX401403	Negarnaviricota;Monjiviricetes;Mononegavirales;Paramyxoviridae;Avulavirus	15186	JX401404	Newcastle disease virus isolate CBU2249		2015
	JX401404	Negarnaviricota;Monjiviricetes;Mononegavirales;Paramyxoviridae;Avulavirus	15186	*	Newcastle disease virus isolate CBU2179		2015
	JX401405	Negarnaviricota;Monjiviricetes;Mononegavirales;Paramyxoviridae;Avulavirus	15186	KP001164	Newcastle disease virus isolate CBU2374		2015
	JX443519	Negarnaviricota;Monjiviricetes;Mononegavirales;Paramyxoviridae;Avulavirus	15186	KP001164	Newcastle disease virus strain NDV4-C		2015
	JX486550	Negarnaviricota;Monjiviricetes;Mononegavirales;Paramyxoviridae;Avulavirus	15192	KP861633	Pigeon paramyxovirus 1 strain pi/CH/LGD/110208		2015
	JX486551	Negarnaviricota;Monjiviricetes;Mononegavirales;Paramyxoviridae;Avulavirus	15192	KP861633	Pigeon paramyxovirus 1 strain pi/CH/LJL/100605		2015
	JX486552	Negarnaviricota;Monjiviricetes;Mononegavirales;Paramyxoviridae;Avulavirus	15192	KM374061	Pigeon paramyxovirus 1 strain pi/CH/LLN/110713		2015
	JX486553	Negarnaviricota;Monjiviricetes;Mononegavirales;Paramyxoviridae;Avulavirus	15192	KP861633	Pigeon paramyxovirus 1 strain pi/CH/LHLJ/110813		2015
	JX486554	Negarnaviricota;Monjiviricetes;Mononegavirales;Paramyxoviridae;Avulavirus	15192	KP861633	Pigeon paramyxovirus 1 strain pi/CH/LHLJ/110822		2015
	JX486555	Negarnaviricota;Monjiviricetes;Mononegavirales;Paramyxoviridae;Avulavirus	15192	KP861633	Pigeon paramyxovirus 1 strain pi/CH/LGD/110945		2015
	JX486556	Negarnaviricota;Monjiviricetes;Mononegavirales;Paramyxoviridae;Avulavirus	15192	KP861633	Pigeon paramyxovirus 1 strain pi/CH/LGD/110947		2015
	JX486557	Negarnaviricota;Monjiviricetes;Mononegavirales;Paramyxoviridae;Avulavirus	15192	KP861633	Pigeon paramyxovirus 1 strain pi/CH/LJL/120404		2015
	JX519467	Negarnaviricota;Monjiviricetes;Mononegavirales;Paramyxoviridae;Avulavirus	15192	NC_005036	Newcastle disease virus strain chicken/China/JSX1/2010		2015
	JX522537	Negarnaviricota;Monjiviricetes;Mononegavirales;Paramyxoviridae;Avulavirus	16236	NC_003043	Avian paramyxovirus 6 isolate mallard/Jilin/190/2011		2015
	JX524203	Negarnaviricota;Monjiviricetes;Mononegavirales;Paramyxoviridae;Avulavirus	15186	KP001164	Newcastle disease virus strain NDV V4		2015
	JX532092	Negarnaviricota;Monjiviricetes;Mononegavirales;Paramyxoviridae;Avulavirus	15192	KP776462	Newcastle disease virus isolate MM19		2015
	JX677561	Negarnaviricota;Monjiviricetes;Mononegavirales;Paramyxoviridae;Avulavirus	15192	KP027404	Newcastle disease virus isolate XBT14		2015
	JX854452	Negarnaviricota;Monjiviricetes;Mononegavirales;Paramyxoviridae;Avulavirus	15192	KP776462	Newcastle disease virus strain Pheasant/MM20/Pakistan/2011		2015
	JX867334	Negarnaviricota;Monjiviricetes;Mononegavirales;Paramyxoviridae;Avulavirus	15192	NC_005036	Newcastle disease virus isolate YZCQ/Liaoning/08		2015
	JX901109	Negarnaviricota;Monjiviricetes;Mononegavirales;Paramyxoviridae;Avulavirus	15192	KJ808820	Pigeon paramyxovirus 1 strain PPMV-1/Belgium/98-238/1998		2015
	JX901110	Negarnaviricota;Monjiviricetes;Mononegavirales;Paramyxoviridae;Avulavirus	15192	KJ808820	Pigeon paramyxovirus 1 strain PPMV-1/Belgium/98-248/1998		2015
	JX901129	Negarnaviricota;Monjiviricetes;Mononegavirales;Paramyxoviridae;Avulavirus	15342	NC_025374	Avian paramyxovirus 8 strain APMV-8/pintail/Wakuya/20/78		2015
	JX974435	Negarnaviricota;Monjiviricetes;Mononegavirales;Paramyxoviridae;Avulavirus	15192	KJ577136	Newcastle disease virus isolate 01/10		2015
	JX987283	Negarnaviricota;Monjiviricetes;Mononegavirales;Paramyxoviridae;Avulavirus	15048	NC_019531	Avian paramyxovirus 4 strain APMV-4/duck/Delaware/549227/2010		2015
	KC013031	Negarnaviricota;Monjiviricetes;Mononegavirales;Paramyxoviridae;Avulavirus	15088	*	Newcastle disease virus isolate APMV1/Pigeon/USA/0101/2001		2015
	KC013032	Negarnaviricota;Monjiviricetes;Mononegavirales;Paramyxoviridae;Avulavirus	15137	KC013039	Newcastle disease virus isolate APMV1/Pigeon/USA/0106/2001		2015
	KC013033	Negarnaviricota;Monjiviricetes;Mononegavirales;Paramyxoviridae;Avulavirus	15186	KJ736742	Newcastle disease virus isolate APMV1/Pigeon/NJ/USA/0607/2006		2015
	KC013034	Negarnaviricota;Monjiviricetes;Mononegavirales;Paramyxoviridae;Avulavirus	15191	KJ736742	Newcastle disease virus isolate APMV1/Pigeon/PA/USA/0704/2007		2015
	KC013035	Negarnaviricota;Monjiviricetes;Mononegavirales;Paramyxoviridae;Avulavirus	15187	KC013038	Newcastle disease virus isolate APMV1/Pigeon/NY/USA/0717/2007		2015
	KC013036	Negarnaviricota;Monjiviricetes;Mononegavirales;Paramyxoviridae;Avulavirus	15187	KC013038	Newcastle disease virus isolate APMV1/Pigeon/MD/USA/0719/2007		2015
	KC013037	Negarnaviricota;Monjiviricetes;Mononegavirales;Paramyxoviridae;Avulavirus	15187	KC013038	Newcastle disease virus isolate APMV1/Pigeon/PA/USA/0805/2008		2015
	KC013038	Negarnaviricota;Monjiviricetes;Mononegavirales;Paramyxoviridae;Avulavirus	15190	*	Newcastle disease virus isolate APMV1/Pigeon/PA/USA/0810/2008		2015
	KC013039	Negarnaviricota;Monjiviricetes;Mononegavirales;Paramyxoviridae;Avulavirus	15155	*	Newcastle disease virus isolate APMV1/Pigeon/PA/USA/0725/2007		2015
	KC013040	Negarnaviricota;Monjiviricetes;Mononegavirales;Paramyxoviridae;Avulavirus	15116	*	Newcastle disease virus isolate APMV1/Pigeon/PA/USA/0712/2007		2015
	KC152048	Negarnaviricota;Monjiviricetes;Mononegavirales;Paramyxoviridae;Avulavirus	15192	KC551967	Newcastle disease virus isolate GD450/2011		2015
	KC152049	Negarnaviricota;Monjiviricetes;Mononegavirales;Paramyxoviridae;Avulavirus	15192	KC551967	Newcastle disease virus isolate GD1003/2010		2015
	KC246549	Negarnaviricota;Monjiviricetes;Mononegavirales;Paramyxoviridae;Avulavirus	15192	KP027404	Newcastle disease virus strain HBNU/LSRC/F3		2015
	KC333050	Negarnaviricota;Monjiviricetes;Mononegavirales;Paramyxoviridae;Avulavirus	15312	NC_025363	Avian paramyxovirus 12 isolate Wigeon/Italy/3920_1/2005		2015
	KC439346	Negarnaviricota;Monjiviricetes;Mononegavirales;Paramyxoviridae;Avulavirus	15054	*	Avian paramyxovirus 4 strain APMV4/duck/China/G302/2012		2015
	KC461214	Negarnaviricota;Monjiviricetes;Mononegavirales;Paramyxoviridae;Avulavirus	15192	NC_005036	Newcastle disease virus strain chicken/TC/9/2011		2015
	KC542892	Negarnaviricota;Monjiviricetes;Mononegavirales;Paramyxoviridae;Avulavirus	15192	NC_005036	Newcastle disease virus isolate Chicken/China/Liaoning/01/2005		2015
	KC542893	Negarnaviricota;Monjiviricetes;Mononegavirales;Paramyxoviridae;Avulavirus	15192	NC_005036	Newcastle disease virus isolate Chicken/China/Liaoning/02/2005		2015
	KC542894	Negarnaviricota;Monjiviricetes;Mononegavirales;Paramyxoviridae;Avulavirus	15192	NC_005036	Newcastle disease virus isolate Chicken/China/Zhejiang/01/2006		2015
	KC542895	Negarnaviricota;Monjiviricetes;Mononegavirales;Paramyxoviridae;Avulavirus	15192	NC_005036	Newcastle disease virus isolate Chicken/China/Hebei/01/2006		2015
	KC542896	Negarnaviricota;Monjiviricetes;Mononegavirales;Paramyxoviridae;Avulavirus	15192	NC_005036	Newcastle disease virus isolate Chicken/China/Xinjiang/01/2007		2015
	KC542897	Negarnaviricota;Monjiviricetes;Mononegavirales;Paramyxoviridae;Avulavirus	15192	NC_005036	Newcastle disease virus isolate Chicken/China/Tianjin/01/2007		2015
	KC542898	Negarnaviricota;Monjiviricetes;Mononegavirales;Paramyxoviridae;Avulavirus	15192	NC_005036	Newcastle disease virus isolate Chicken/China/Tianjin/02/2007		2015
	KC542899	Negarnaviricota;Monjiviricetes;Mononegavirales;Paramyxoviridae;Avulavirus	15192	NC_005036	Newcastle disease virus isolate Chicken/China/Jilin/01/2008		2015
	KC542900	Negarnaviricota;Monjiviricetes;Mononegavirales;Paramyxoviridae;Avulavirus	15192	NC_005036	Newcastle disease virus isolate Chicken/China/Liaoning/01/2008		2015
	KC542901	Negarnaviricota;Monjiviricetes;Mononegavirales;Paramyxoviridae;Avulavirus	15192	NC_005036	Newcastle disease virus isolate Chicken/China/Liaoning/03/2008		2015
	KC542902	Negarnaviricota;Monjiviricetes;Mononegavirales;Paramyxoviridae;Avulavirus	15192	NC_005036	Newcastle disease virus isolate Chicken/China/Beijing/01/2009		2015
	KC542903	Negarnaviricota;Monjiviricetes;Mononegavirales;Paramyxoviridae;Avulavirus	15192	NC_005036	Newcastle disease virus isolate Chicken/China/Beijing/02/2009		2015
	KC542904	Negarnaviricota;Monjiviricetes;Mononegavirales;Paramyxoviridae;Avulavirus	15192	NC_005036	Newcastle disease virus isolate Chicken/China/Shandong/01/2009		2015
	KC542905	Negarnaviricota;Monjiviricetes;Mononegavirales;Paramyxoviridae;Avulavirus	15192	NC_005036	Newcastle disease virus isolate Chicken/China/Liaoning/01/2009		2015
	KC542906	Negarnaviricota;Monjiviricetes;Mononegavirales;Paramyxoviridae;Avulavirus	15192	NC_005036	Newcastle disease virus isolate Chicken/China/Hebei/01/2010		2015
	KC542907	Negarnaviricota;Monjiviricetes;Mononegavirales;Paramyxoviridae;Avulavirus	15192	NC_005036	Newcastle disease virus isolate Chicken/China/Shandong/02/2010		2015
	KC542908	Negarnaviricota;Monjiviricetes;Mononegavirales;Paramyxoviridae;Avulavirus	15192	NC_005036	Newcastle disease virus isolate Chicken/China/Shandong/01/2011		2015
	KC542909	Negarnaviricota;Monjiviricetes;Mononegavirales;Paramyxoviridae;Avulavirus	15192	NC_005036	Newcastle disease virus isolate Chicken/China/Shandong/02/2011		2015
	KC542910	Negarnaviricota;Monjiviricetes;Mononegavirales;Paramyxoviridae;Avulavirus	15192	NC_005036	Newcastle disease virus isolate Chicken/China/Hebei/01/2011		2015
	KC542911	Negarnaviricota;Monjiviricetes;Mononegavirales;Paramyxoviridae;Avulavirus	15192	NC_005036	Newcastle disease virus isolate Chicken/China/Beijing/01/2012		2015
	KC542912	Negarnaviricota;Monjiviricetes;Mononegavirales;Paramyxoviridae;Avulavirus	15192	NC_005036	Newcastle disease virus isolate Chicken/China/Shandong/01/2012		2015
	KC542913	Negarnaviricota;Monjiviricetes;Mononegavirales;Paramyxoviridae;Avulavirus	15192	NC_005036	Newcastle disease virus isolate Chicken/China/Shandong/02/2012		2015
	KC542914	Negarnaviricota;Monjiviricetes;Mononegavirales;Paramyxoviridae;Avulavirus	15192	NC_005036	Newcastle disease virus isolate Chicken/China/Hebei/01/2012		2015
	KC551967	Negarnaviricota;Monjiviricetes;Mononegavirales;Paramyxoviridae;Avulavirus	15192	*	Newcastle disease virus isolate goose/Guangdong/2010		2015
	KC844235	Negarnaviricota;Monjiviricetes;Mononegavirales;Paramyxoviridae;Avulavirus	15186	KJ563936	Newcastle disease virus isolate La Sota C5		2015
	KC853019	Negarnaviricota;Monjiviricetes;Mononegavirales;Paramyxoviridae;Avulavirus	15192	NC_005036	Newcastle disease virus isolate NDV/crested ibis/China/Shaanxi06/2006		2015
	KC853020	Negarnaviricota;Monjiviricetes;Mononegavirales;Paramyxoviridae;Avulavirus	15192	*	Newcastle disease virus isolate NDV/crested ibis/China/Shaanxi10/2010		2015
	KC894391	Negarnaviricota;Monjiviricetes;Mononegavirales;Paramyxoviridae;Avulavirus	15186	KP001164	Newcastle disease virus isolate mallard/Jilin/2011		2015
	KC906188	Negarnaviricota;Monjiviricetes;Mononegavirales;Paramyxoviridae;Avulavirus	15186	KP001164	Newcastle disease virus strain VG/GA AVINEW		2015
	KC920893	Negarnaviricota;Monjiviricetes;Mononegavirales;Paramyxoviridae;Avulavirus	15192	KP027404	Newcastle disease virus isolate duck/China/Guangxi19/2011		2015
	KC934169	Negarnaviricota;Monjiviricetes;Mononegavirales;Paramyxoviridae;Avulavirus	15192	KP027404	Newcastle disease virus strain Blackbird/China/08		2015
	KC934170	Negarnaviricota;Monjiviricetes;Mononegavirales;Paramyxoviridae;Avulavirus	15192	KP027404	Newcastle disease virus strain SpottedDove/China/08		2015
	KC987036	Negarnaviricota;Monjiviricetes;Mononegavirales;Paramyxoviridae;Avulavirus	15186	NC_002617	Newcastle disease virus strain F		2015
	KF267717	Negarnaviricota;Monjiviricetes;Mononegavirales;Paramyxoviridae;Avulavirus	16236	NC_003043	Avian paramyxovirus 6 isolate mallard/Jilin/127/2011		2015
	KF306265	Negarnaviricota;Monjiviricetes;Mononegavirales;Paramyxoviridae;Avulavirus	15192	NC_005036	Newcastle disease virus isolate SF2		2015
	KF361507	Negarnaviricota;Monjiviricetes;Mononegavirales;Paramyxoviridae;Avulavirus	15198	*	Newcastle disease virus isolate mallard/Jilin/2011		2015
	KF727980	Negarnaviricota;Monjiviricetes;Mononegavirales;Paramyxoviridae;Avulavirus	15192	KJ577585	Newcastle disease virus isolate Bareilly		2015
	KF740478	Negarnaviricota;Monjiviricetes;Mononegavirales;Paramyxoviridae;Avulavirus	15192	*	Newcastle disease virus isolate NDV2K35/CH/TN/2003		2015
	KF767466	Negarnaviricota;Monjiviricetes;Mononegavirales;Paramyxoviridae;Avulavirus	15192	*	Newcastle disease virus isolate Belize (Spanish Lookout)/4224-3/2008		2015
	KF771883	Negarnaviricota;Monjiviricetes;Mononegavirales;Paramyxoviridae;Avulavirus	15192	NC_005036	Newcastle disease virus isolate LC12		2015
	KF915807	Negarnaviricota;Monjiviricetes;Mononegavirales;Paramyxoviridae;Avulavirus	15192	KP027404	Newcastle disease virus strain NDV-BJ		2015
	KF935230	Negarnaviricota;Monjiviricetes;Mononegavirales;Paramyxoviridae;Avulavirus	15192	NC_005036	Newcastle disease virus strain YT		2015
	KJ019841	Negarnaviricota;Monjiviricetes;Mononegavirales;Paramyxoviridae;Avulavirus	15186	KJ563936	Newcastle disease virus isolate BD12		2015
	KJ123642	Negarnaviricota;Monjiviricetes;Mononegavirales;Paramyxoviridae;Avulavirus	15192	KJ577136	Newcastle disease virus strain APMV-1/chicken/Brazil/SJM/75		2015
	KJ499462	Negarnaviricota;Monjiviricetes;Mononegavirales;Paramyxoviridae;Avulavirus	15198	KM885168	Newcastle disease virus strain sw/CH/LHLJ/120608		2015
	KJ528559	Negarnaviricota;Monjiviricetes;Mononegavirales;Paramyxoviridae;Avulavirus	15192	NC_005036	Newcastle disease virus strain NA-1M		2015
	KJ544861	Negarnaviricota;Monjiviricetes;Mononegavirales;Paramyxoviridae;Avulavirus	15192	KP861633	UNVERIFIED: Pigeon paramyxovirus 1 strain NL/Human/2003		2015
	KJ563936	Negarnaviricota;Monjiviricetes;Mononegavirales;Paramyxoviridae;Avulavirus	14949	*	Newcastle disease virus isolate VRDC/Clone/LM2/P3		2015
	KJ563937	Negarnaviricota;Monjiviricetes;Mononegavirales;Paramyxoviridae;Avulavirus	14920	*	Newcastle disease virus isolate VRDC/Clone/LWS8/P1		2015
	KJ563938	Negarnaviricota;Monjiviricetes;Mononegavirales;Paramyxoviridae;Avulavirus	14915	KJ563936	Newcastle disease virus isolate VRDC/Clone/LWS8/P3		2015
	KJ563940	Negarnaviricota;Monjiviricetes;Mononegavirales;Paramyxoviridae;Avulavirus	14911	KJ563936	Newcastle disease virus isolate VRDC/Ventri/LaSota/WS		2015
	KJ567597	Negarnaviricota;Monjiviricetes;Mononegavirales;Paramyxoviridae;Avulavirus	15192	NC_005036	Newcastle disease virus strain chicken/China/SDZB11/2013		2015
	KJ577136	Negarnaviricota;Monjiviricetes;Mononegavirales;Paramyxoviridae;Avulavirus	15192	*	Newcastle disease virus strain Chimalhuacan		2015
	KJ577585	Negarnaviricota;Monjiviricetes;Mononegavirales;Paramyxoviridae;Avulavirus	15192	*	Newcastle disease virus isolate NDV/Chicken/Bareilly/01/10		2015
	KJ600785	Negarnaviricota;Monjiviricetes;Mononegavirales;Paramyxoviridae;Avulavirus	15192	NC_005036	Newcastle disease virus isolate Ch/CH/SD/2008/128		2015
	KJ600786	Negarnaviricota;Monjiviricetes;Mononegavirales;Paramyxoviridae;Avulavirus	15192	NC_005036	Newcastle disease virus isolate Du/CH/SD/2009/134		2015
	KJ607163	Negarnaviricota;Monjiviricetes;Mononegavirales;Paramyxoviridae;Avulavirus	15192	KJ808820	Pigeon paramyxovirus 1 strain pi/CH/LJS/1/04		2015
	KJ607164	Negarnaviricota;Monjiviricetes;Mononegavirales;Paramyxoviridae;Avulavirus	15192	KJ808820	Pigeon paramyxovirus 1 strain pi/CH/LJS/1/03		2015
	KJ607165	Negarnaviricota;Monjiviricetes;Mononegavirales;Paramyxoviridae;Avulavirus	15192	KM374061	Pigeon paramyxovirus 1 strain pi/CH/LHLJ/131237		2015
	KJ607166	Negarnaviricota;Monjiviricetes;Mononegavirales;Paramyxoviridae;Avulavirus	15192	KM374061	Pigeon paramyxovirus 1 strain pi/CH/LHLJ/131011		2015
	KJ607167	Negarnaviricota;Monjiviricetes;Mononegavirales;Paramyxoviridae;Avulavirus	15186	KJ563936	Newcastle disease virus strain go/CH/LHLJ/2/06		2015
	KJ607168	Negarnaviricota;Monjiviricetes;Mononegavirales;Paramyxoviridae;Avulavirus	15186	KJ563936	Newcastle disease virus strain go/CH/LFJ/1/06		2015
	KJ607169	Negarnaviricota;Monjiviricetes;Mononegavirales;Paramyxoviridae;Avulavirus	15192	NC_005036	Newcastle disease virus strain go/CH/LHLJ/1/06		2015
	KJ607170	Negarnaviricota;Monjiviricetes;Mononegavirales;Paramyxoviridae;Avulavirus	15192	NC_005036	Newcastle disease virus strain qu/CH/LJS/101107		2015
	KJ607171	Negarnaviricota;Monjiviricetes;Mononegavirales;Paramyxoviridae;Avulavirus	15198	KM885168	Newcastle disease virus strain pf/CH/LHLJ/131047		2015
	KJ636208	Negarnaviricota;Monjiviricetes;Mononegavirales;Paramyxoviridae;Avulavirus	15186	NC_002617	Newcastle disease virus isolate D1/1998		2015
	KJ670427	Negarnaviricota;Monjiviricetes;Mononegavirales;Paramyxoviridae;Avulavirus	15186	*	Newcastle disease virus isolate ZG1999HDS		2015
	KJ736742	Negarnaviricota;Monjiviricetes;Mononegavirales;Paramyxoviridae;Avulavirus	15192	*	Newcastle disease virus isolate R75/98		2015
	KJ769262	Negarnaviricota;Monjiviricetes;Mononegavirales;Paramyxoviridae;Avulavirus	15186	*	Newcastle disease virus strain Peacock12		2015
	KJ782375	Negarnaviricota;Monjiviricetes;Mononegavirales;Paramyxoviridae;Avulavirus	15192	NC_005036	Newcastle disease virus strain go/CH/GD-QY/1997		2015
	KJ782376	Negarnaviricota;Monjiviricetes;Mononegavirales;Paramyxoviridae;Avulavirus	15192	KM374061	Pigeon paramyxovirus 1 strain pi/CH/NM/0707/2011		2015
	KJ808819	Negarnaviricota;Monjiviricetes;Mononegavirales;Paramyxoviridae;Avulavirus	15192	KM374061	Newcastle disease virus isolate Pigeon/China/BJ2013		2015
	KJ808820	Negarnaviricota;Monjiviricetes;Mononegavirales;Paramyxoviridae;Avulavirus	15192	*	Newcastle disease virus isolate Pigeon/China/SD2012		2015
	KJ920203	Negarnaviricota;Monjiviricetes;Mononegavirales;Paramyxoviridae;Avulavirus	15186	KP001164	Newcastle disease virus isolate NDV/Yakutiya/mallard/852/2011		2015
	KJ920204	Negarnaviricota;Monjiviricetes;Mononegavirales;Paramyxoviridae;Avulavirus	15189	*	Newcastle disease virus isolate NDV/Altai/pigeon/770/2011		2015
	KM056344	Negarnaviricota;Monjiviricetes;Mononegavirales;Paramyxoviridae;Avulavirus	15192	KP089979	Newcastle disease virus isolate ndv16/Godhra/03/2013		2015
	KM056345	Negarnaviricota;Monjiviricetes;Mononegavirales;Paramyxoviridae;Avulavirus	15192	KP089979	Newcastle disease virus isolate ndv20/Navli/03/2013		2015
	KM056346	Negarnaviricota;Monjiviricetes;Mononegavirales;Paramyxoviridae;Avulavirus	15192	KP089979	Newcastle disease virus isolate ndv26/navli/03/2013		2015
	KM056347	Negarnaviricota;Monjiviricetes;Mononegavirales;Paramyxoviridae;Avulavirus	15192	KP089979	Newcastle disease virus isolate ndv32/vaherakhadi/04/2013		2015
	KM056348	Negarnaviricota;Monjiviricetes;Mononegavirales;Paramyxoviridae;Avulavirus	15192	KP089979	Newcastle disease virus isolate ndv40/sarsa/04/2013		2015
	KM056349	Negarnaviricota;Monjiviricetes;Mononegavirales;Paramyxoviridae;Avulavirus	15192	KP089979	Newcastle disease virus isolate ndv42/gopalpura/04/2013		2015
	KM056350	Negarnaviricota;Monjiviricetes;Mononegavirales;Paramyxoviridae;Avulavirus	15192	KP089979	Newcastle disease virus isolate ndv52/Sarsa		2015
	KM056351	Negarnaviricota;Monjiviricetes;Mononegavirales;Paramyxoviridae;Avulavirus	15186	KJ670427	Newcastle disease virus isolate NDV53/Haryana		2015
	KM056352	Negarnaviricota;Monjiviricetes;Mononegavirales;Paramyxoviridae;Avulavirus	15192	KP089979	Newcastle disease virus isolate ndv54/Hyderabad		2015
	KM056353	Negarnaviricota;Monjiviricetes;Mononegavirales;Paramyxoviridae;Avulavirus	15186	*	Newcastle disease virus isolate NDV55/TN/Namakkal		2015
	KM056354	Negarnaviricota;Monjiviricetes;Mononegavirales;Paramyxoviridae;Avulavirus	15186	KJ563936	Newcastle disease virus isolate ndv58/D-58		2015
	KM056355	Negarnaviricota;Monjiviricetes;Mononegavirales;Paramyxoviridae;Avulavirus	15186	KJ670427	Newcastle disease virus isolate ndv59/F		2015
	KM056356	Negarnaviricota;Monjiviricetes;Mononegavirales;Paramyxoviridae;Avulavirus	15186	KP001164	Newcastle disease virus isolate ndv60/Avinew		2015
	KM056357	Negarnaviricota;Monjiviricetes;Mononegavirales;Paramyxoviridae;Avulavirus	15186	KJ563936	Newcastle disease virus isolate ndv61/B1		2015
	KM056358	Negarnaviricota;Monjiviricetes;Mononegavirales;Paramyxoviridae;Avulavirus	15186	KJ563936	Newcastle disease virus isolate ndv64/VH		2015
	KM374056	Negarnaviricota;Monjiviricetes;Mononegavirales;Paramyxoviridae;Avulavirus	15192	KM374061	Newcastle disease virus strain pigeon/Yunnan/1111/2013		2015
	KM374057	Negarnaviricota;Monjiviricetes;Mononegavirales;Paramyxoviridae;Avulavirus	15192	KM374061	Newcastle disease virus strain pigeon/Anhui/2365/2012		2015
	KM374058	Negarnaviricota;Monjiviricetes;Mononegavirales;Paramyxoviridae;Avulavirus	15192	KM374061	Newcastle disease virus strain pigeon/Anhui/2369/2012		2015
	KM374059	Negarnaviricota;Monjiviricetes;Mononegavirales;Paramyxoviridae;Avulavirus	15192	KP861633	Newcastle disease virus strain pigeon/Guangxi/1015/2013		2015
	KM374060	Negarnaviricota;Monjiviricetes;Mononegavirales;Paramyxoviridae;Avulavirus	15192	KM374061	Newcastle disease virus strain pigeon/Shanghai/215/2011		2015
	KM374061	Negarnaviricota;Monjiviricetes;Mononegavirales;Paramyxoviridae;Avulavirus	15192	*	Newcastle disease virus strain pigeon/Zhejiang/2036/2012		2015
	KM408752	Negarnaviricota;Monjiviricetes;Mononegavirales;Paramyxoviridae;Avulavirus	15192	NC_005036	Newcastle disease virus isolate MHK-1		2015
	KM670337	Negarnaviricota;Monjiviricetes;Mononegavirales;Paramyxoviridae;Avulavirus	15192	KP776462	Newcastle disease virus strain chicken/Pak/Quality Operations Lab/SFR-611/13		2015
	KM885150	Negarnaviricota;Monjiviricetes;Mononegavirales;Paramyxoviridae;Avulavirus	15198	KM885168	Newcastle disease virus strain Du/CH/LZJ/068/2011		2015
	KM885151	Negarnaviricota;Monjiviricetes;Mononegavirales;Paramyxoviridae;Avulavirus	15198	KM885168	Newcastle disease virus strain Du/CH/LJS/215/2011		2015
	KM885152	Negarnaviricota;Monjiviricetes;Mononegavirales;Paramyxoviridae;Avulavirus	15198	KM885168	Newcastle disease virus strain Du/CH/LZJ/067/2011		2015
	KM885153	Negarnaviricota;Monjiviricetes;Mononegavirales;Paramyxoviridae;Avulavirus	15198	KM885168	Newcastle disease virus strain Du/CH/LJS/016/2011		2015
	KM885154	Negarnaviricota;Monjiviricetes;Mononegavirales;Paramyxoviridae;Avulavirus	15198	KM885168	Newcastle disease virus strain Du/CH/LJS/213/2011		2015
	KM885155	Negarnaviricota;Monjiviricetes;Mononegavirales;Paramyxoviridae;Avulavirus	15198	KM885168	Newcastle disease virus strain Du/CH/LGX/298/2011		2015
	KM885156	Negarnaviricota;Monjiviricetes;Mononegavirales;Paramyxoviridae;Avulavirus	15198	KM885168	Newcastle disease virus strain Du/CH/LFJ/048/2011		2015
	KM885157	Negarnaviricota;Monjiviricetes;Mononegavirales;Paramyxoviridae;Avulavirus	15198	KM885168	Newcastle disease virus strain Du/CH/LGD/364/2011		2015
	KM885158	Negarnaviricota;Monjiviricetes;Mononegavirales;Paramyxoviridae;Avulavirus	15198	KM885168	Newcastle disease virus strain Du/CH/LFJ/045/2011		2015
	KM885159	Negarnaviricota;Monjiviricetes;Mononegavirales;Paramyxoviridae;Avulavirus	15198	KM885168	Newcastle disease virus strain Du/CH/LFJ/104/2011		2015
	KM885160	Negarnaviricota;Monjiviricetes;Mononegavirales;Paramyxoviridae;Avulavirus	15198	KM885168	Newcastle disease virus strain Du/CH/LFJ/027/2011		2015
	KM885161	Negarnaviricota;Monjiviricetes;Mononegavirales;Paramyxoviridae;Avulavirus	15198	KM885168	Newcastle disease virus strain Du/CH/LHuB/085/2013		2015
	KM885162	Negarnaviricota;Monjiviricetes;Mononegavirales;Paramyxoviridae;Avulavirus	15198	KM885168	Newcastle disease virus strain Du/CH/LGX/280/2013		2015
	KM885163	Negarnaviricota;Monjiviricetes;Mononegavirales;Paramyxoviridae;Avulavirus	15198	KM885168	Newcastle disease virus strain Du/CH/LFJ/073/2013		2015
	KM885164	Negarnaviricota;Monjiviricetes;Mononegavirales;Paramyxoviridae;Avulavirus	15198	KM885168	Newcastle disease virus strain Du/CH/LSH/130828/2013		2015
	KM885165	Negarnaviricota;Monjiviricetes;Mononegavirales;Paramyxoviridae;Avulavirus	15186	KJ563936	Newcastle disease virus strain Du/CH/LAH/209/2011		2015
	KM885166	Negarnaviricota;Monjiviricetes;Mononegavirales;Paramyxoviridae;Avulavirus	15186	KP001164	Newcastle disease virus strain Du/CH/LAH/224/2011		2015
	KM885167	Negarnaviricota;Monjiviricetes;Mononegavirales;Paramyxoviridae;Avulavirus	15192	NC_005036	Newcastle disease virus strain Md/CH/LGD/1/2005		2015
	KM885168	Negarnaviricota;Monjiviricetes;Mononegavirales;Paramyxoviridae;Avulavirus	15198	*	Newcastle disease virus strain Du/CH/LGD/358/2011		2015
	KM977903	Negarnaviricota;Monjiviricetes;Mononegavirales;Paramyxoviridae;Avulavirus	15192	NC_005036	Newcastle disease virus strain HB/1/05/Dk		2015
	KP001164	Negarnaviricota;Monjiviricetes;Mononegavirales;Paramyxoviridae;Avulavirus	15186	*	Newcastle disease virus strain Du/CH/HLJ/0214-2/2011		2015
	KP027403	Negarnaviricota;Monjiviricetes;Mononegavirales;Paramyxoviridae;Avulavirus	15192	KP027404	Newcastle disease virus strain Layer/China/Yulin/10		2015
	KP027404	Negarnaviricota;Monjiviricetes;Mononegavirales;Paramyxoviridae;Avulavirus	15192	*	Newcastle disease virus strain Layer/China/Chang'an/10		2015
	KP089979	Negarnaviricota;Monjiviricetes;Mononegavirales;Paramyxoviridae;Avulavirus	15192	*	Newcastle disease virus strain Nagpur		2015
	KP189357	Negarnaviricota;Monjiviricetes;Mononegavirales;Paramyxoviridae;Avulavirus	15190	NC_005036	Newcastle disease virus isolate Adygea/duck/12/2008		2015
	KP742770	Negarnaviricota;Monjiviricetes;Mononegavirales;Paramyxoviridae;Avulavirus	15192	NC_005036	Newcastle disease virus isolate Sheldrake duck/China/Guizhou/SS1/2014		2015
	KP762799	Negarnaviricota;Monjiviricetes;Mononegavirales;Paramyxoviridae;Avulavirus	16236	NC_003043	Avian paramyxovirus 6 isolate red-crested pochard/Balkhash/5842/2013		2015
	KP776462	Negarnaviricota;Monjiviricetes;Mononegavirales;Paramyxoviridae;Avulavirus	15192	*	Newcastle disease virus strain chicken/NDV/Pak/AW-14		2015
	KP861633	Negarnaviricota;Monjiviricetes;Mononegavirales;Paramyxoviridae;Avulavirus	15192	*	Newcastle disease virus isolate Pigeon/China/SD069/2012		2015
	KR072665	Negarnaviricota;Monjiviricetes;Mononegavirales;Paramyxoviridae;Avulavirus	15192	*	Newcastle disease virus strain NDV/Chicken/Ranchi/01/2014		2015
	KR338979	Negarnaviricota;Monjiviricetes;Mononegavirales;Paramyxoviridae;Avulavirus	15119	*	Newcastle disease virus isolate chicken/China/SD0901/2009		2015
	KR732614	Negarnaviricota;Monjiviricetes;Mononegavirales;Paramyxoviridae;Avulavirus	15192	*	Newcastle disease virus strain NDV/peacock/Peru/2011		2015
	NC_002617	Negarnaviricota;Monjiviricetes;Mononegavirales;Paramyxoviridae;Avulavirus	15186	*	Newcastle disease virus B1		2015
	NC_003043	Negarnaviricota;Monjiviricetes;Mononegavirales;Paramyxoviridae;Avulavirus	16236	*	Avian paramyxovirus 6		2015
	NC_005036	Negarnaviricota;Monjiviricetes;Mononegavirales;Paramyxoviridae;Avulavirus	15192	*	Goose paramyxovirus SF02		2015
	NC_019531	Negarnaviricota;Monjiviricetes;Mononegavirales;Paramyxoviridae;Avulavirus	15048	*	Avian paramyxovirus 4 strain APMV-4/duck/Delaware/549227/2010		2015
	NC_025347	Negarnaviricota;Monjiviricetes;Mononegavirales;Paramyxoviridae;Avulavirus	15480	*	Avian paramyxovirus 7 strain APMV-7/dove/Tennessee/4/75		2015
	NC_025349	Negarnaviricota;Monjiviricetes;Mononegavirales;Paramyxoviridae;Avulavirus	15226	*	Avian paramyxovirus penguin/Falkland Islands/324/2007		2015
	NC_025361	Negarnaviricota;Monjiviricetes;Mononegavirales;Paramyxoviridae;Avulavirus	17262	*	Avian paramyxovirus 5 strain budgerigar/Kunitachi/74		2015
	NC_025363	Negarnaviricota;Monjiviricetes;Mononegavirales;Paramyxoviridae;Avulavirus	15312	*	Avian paramyxovirus 12 isolate Wigeon/Italy/3920_1/2005		2015
	NC_025373	Negarnaviricota;Monjiviricetes;Mononegavirales;Paramyxoviridae;Avulavirus	16182	*	Avian paramyxovirus 3 strain turkey/Wisconsin/68		2015
	NC_025374	Negarnaviricota;Monjiviricetes;Mononegavirales;Paramyxoviridae;Avulavirus	15342	*	Avian paramyxovirus 8 isolate APMV-8/Goose/Delaware/1053/76		2015
	NC_025390	Negarnaviricota;Monjiviricetes;Mononegavirales;Paramyxoviridae;Avulavirus	15438	*	Avian paramyxovirus 9 strain duck/New York/22/1978		2015
	NC_025407	Negarnaviricota;Monjiviricetes;Mononegavirales;Paramyxoviridae;Avulavirus	17412	*	Avian paramyxovirus 11 isolate common_snipe/France/100212/2010		2015
	AY141760	Negarnaviricota;Monjiviricetes;Mononegavirales;Paramyxoviridae;Ferlavirus	15378	NC_005084	Fer-de-lance virus		2015
	KJ956404	Negarnaviricota;Monjiviricetes;Mononegavirales;Paramyxoviridae;Ferlavirus	15378	KJ956408	Anaconda paramyxovirus isolate 1110RN047		2015
	KJ956405	Negarnaviricota;Monjiviricetes;Mononegavirales;Paramyxoviridae;Ferlavirus	15378	KJ956408	Anaconda paramyxovirus isolate 1201RN003		2015
	KJ956406	Negarnaviricota;Monjiviricetes;Mononegavirales;Paramyxoviridae;Ferlavirus	15378	KJ956408	Anaconda paramyxovirus isolate 1203RN009		2015
	KJ956407	Negarnaviricota;Monjiviricetes;Mononegavirales;Paramyxoviridae;Ferlavirus	15378	KJ956408	Anaconda paramyxovirus isolate RF111111		2015
	KJ956408	Negarnaviricota;Monjiviricetes;Mononegavirales;Paramyxoviridae;Ferlavirus	15378	*	Anaconda paramyxovirus isolate 1110RN043		2015
	NC_005084	Negarnaviricota;Monjiviricetes;Mononegavirales;Paramyxoviridae;Ferlavirus	15378	*	Fer-de-lance virus		2015
	AF017149	Negarnaviricota;Monjiviricetes;Mononegavirales;Paramyxoviridae;Henipavirus	18234	NC_001906	Hendra virus		2015
	AF212302	Negarnaviricota;Monjiviricetes;Mononegavirales;Paramyxoviridae;Henipavirus	18246	NC_002728	Nipah virus		2015
	AJ564621	Negarnaviricota;Monjiviricetes;Mononegavirales;Paramyxoviridae;Henipavirus	18246	NC_002728	Nipah virus complete genome		2015
	AJ564622	Negarnaviricota;Monjiviricetes;Mononegavirales;Paramyxoviridae;Henipavirus	18246	NC_002728	Nipah virus complete genome		2015
	AJ564623	Negarnaviricota;Monjiviricetes;Mononegavirales;Paramyxoviridae;Henipavirus	18246	NC_002728	Nipah virus complete genome		2015
	AJ627196	Negarnaviricota;Monjiviricetes;Mononegavirales;Paramyxoviridae;Henipavirus	18246	NC_002728	Nipah virus complete genome		2015
	AY029767	Negarnaviricota;Monjiviricetes;Mononegavirales;Paramyxoviridae;Henipavirus	18246	NC_002728	Nipah virus isolate UMMC1		2015
	AY029768	Negarnaviricota;Monjiviricetes;Mononegavirales;Paramyxoviridae;Henipavirus	18246	NC_002728	Nipah virus isolate UMMC2		2015
	AY988601	Negarnaviricota;Monjiviricetes;Mononegavirales;Paramyxoviridae;Henipavirus	18252	JN808863	Nipah virus from Bangladesh		2015
	FJ513078	Negarnaviricota;Monjiviricetes;Mononegavirales;Paramyxoviridae;Henipavirus	18252	JN808863	Nipah virus isolate Ind-Nipah-07-FG from India		2015
	HM044317	Negarnaviricota;Monjiviricetes;Mononegavirales;Paramyxoviridae;Henipavirus	18234	NC_001906	Hendra virus strain HeV/Australia/Horse/2008/Redlands		2015
	HM044318	Negarnaviricota;Monjiviricetes;Mononegavirales;Paramyxoviridae;Henipavirus	18234	NC_001906	Hendra virus strain HeV/Australia/Horse/2006/Murwillumbah		2015
	HM044319	Negarnaviricota;Monjiviricetes;Mononegavirales;Paramyxoviridae;Henipavirus	18234	NC_001906	Hendra virus strain HeV/Australia/Horse/2007/Peachester		2015
	HM044320	Negarnaviricota;Monjiviricetes;Mononegavirales;Paramyxoviridae;Henipavirus	18234	NC_001906	Hendra virus strain HeV/Australia/Horse/2008/Proserpine		2015
	HM044321	Negarnaviricota;Monjiviricetes;Mononegavirales;Paramyxoviridae;Henipavirus	18234	NC_001906	Hendra virus strain HeV/Australia/Horse/2007/CliftonBeach		2015
	HQ660129	Negarnaviricota;Monjiviricetes;Mononegavirales;Paramyxoviridae;Henipavirus	18530	NC_025256	Bat Paramyxovirus Eid_hel/GH-M74a/GHA/2009		2015
	JN255800	Negarnaviricota;Monjiviricetes;Mononegavirales;Paramyxoviridae;Henipavirus	18234	NC_001906	Hendra virus strain HeV/Australia/Bat/2009/Yeppoon Y47a		2015
	JN255801	Negarnaviricota;Monjiviricetes;Mononegavirales;Paramyxoviridae;Henipavirus	18234	NC_001906	Hendra virus strain HeV/Australia/Bat/2009/Yeppoon Y4a		2015
	JN255802	Negarnaviricota;Monjiviricetes;Mononegavirales;Paramyxoviridae;Henipavirus	18234	NC_001906	Hendra virus strain HeV/Australia/Bat/2009/TolgaScrub 30g		2015
	JN255803	Negarnaviricota;Monjiviricetes;Mononegavirales;Paramyxoviridae;Henipavirus	18234	NC_001906	Hendra virus strain HeV/Australia/Bat/2009/CedarGrove 11c		2015
	JN255804	Negarnaviricota;Monjiviricetes;Mononegavirales;Paramyxoviridae;Henipavirus	18234	NC_001906	Hendra virus strain HeV/Australia/Horse/2007/Clifton Beach Q		2015
	JN255805	Negarnaviricota;Monjiviricetes;Mononegavirales;Paramyxoviridae;Henipavirus	18234	NC_001906	Hendra virus strain HeV/Australia/Human Female/2008/Redlands		2015
	JN255806	Negarnaviricota;Monjiviricetes;Mononegavirales;Paramyxoviridae;Henipavirus	18234	NC_001906	Hendra virus strain HeV/Australia/Horse/2009/Cawarral		2015
	JN808857	Negarnaviricota;Monjiviricetes;Mononegavirales;Paramyxoviridae;Henipavirus	18252	JN808863	Nipah virus isolate NIVBGD2008MANIKGONJ		2015
	JN808863	Negarnaviricota;Monjiviricetes;Mononegavirales;Paramyxoviridae;Henipavirus	18252	*	Nipah virus isolate NIVBGD2008RAJBARI		2015
	JQ001776	Negarnaviricota;Monjiviricetes;Mononegavirales;Paramyxoviridae;Henipavirus	18162	NC_025351	Cedar virus isolate CG1a		2015
	KF278639	Negarnaviricota;Monjiviricetes;Mononegavirales;Paramyxoviridae;Henipavirus	18406	NC_025352	Mojiang virus isolate Tongguan1		2015
	NC_001906	Negarnaviricota;Monjiviricetes;Mononegavirales;Paramyxoviridae;Henipavirus	18234	*	Hendra virus		2015
	NC_002728	Negarnaviricota;Monjiviricetes;Mononegavirales;Paramyxoviridae;Henipavirus	18246	*	Nipah virus		2015
	NC_025256	Negarnaviricota;Monjiviricetes;Mononegavirales;Paramyxoviridae;Henipavirus	18530	*	Bat Paramyxovirus Eid_hel/GH-M74a/GHA/2009		2015
	NC_025351	Negarnaviricota;Monjiviricetes;Mononegavirales;Paramyxoviridae;Henipavirus	18162	*	Cedar virus isolate CG1a		2015
	NC_025352	Negarnaviricota;Monjiviricetes;Mononegavirales;Paramyxoviridae;Henipavirus	18406	*	Mojiang virus isolate Tongguan1		2015
	AY900001	Negarnaviricota;Monjiviricetes;Mononegavirales;Paramyxoviridae;Jeilongvirus	18954	NC_007454	J-virus		2015
	DQ100461	Negarnaviricota;Monjiviricetes;Mononegavirales;Paramyxoviridae;Jeilongvirus	19212	NC_007803	Beilong virus		2015
	JN689227	Negarnaviricota;Monjiviricetes;Mononegavirales;Paramyxoviridae;Jeilongvirus	19152	NC_025355	Tailam virus strain TL8K		2015
	NC_007454	Negarnaviricota;Monjiviricetes;Mononegavirales;Paramyxoviridae;Jeilongvirus	18954	*	J-virus		2015
	NC_007803	Negarnaviricota;Monjiviricetes;Mononegavirales;Paramyxoviridae;Jeilongvirus	19212	*	Beilong virus		2015
	NC_025355	Negarnaviricota;Monjiviricetes;Mononegavirales;Paramyxoviridae;Jeilongvirus	19152	*	Tailam virus strain TL8K		2015
	AB254456	Negarnaviricota;Monjiviricetes;Mononegavirales;Paramyxoviridae;Morbillivirus	15894	NC_001498	Measles virus genomic RNA		2015
	AB462810	Negarnaviricota;Monjiviricetes;Mononegavirales;Paramyxoviridae;Morbillivirus	15690	KP738610	Canine distemper virus genomic RNA		2015
	AB474397	Negarnaviricota;Monjiviricetes;Mononegavirales;Paramyxoviridae;Morbillivirus	15690	KP738610	Canine distemper virus genomic RNA		2015
	AB475097	Negarnaviricota;Monjiviricetes;Mononegavirales;Paramyxoviridae;Morbillivirus	15690	KP738610	Canine distemper virus genomic RNA		2015
	AB481087	Negarnaviricota;Monjiviricetes;Mononegavirales;Paramyxoviridae;Morbillivirus	15894	NC_001498	Measles virus genomic RNA		2015
	AB481088	Negarnaviricota;Monjiviricetes;Mononegavirales;Paramyxoviridae;Morbillivirus	15894	NC_001498	Measles virus genomic RNA		2015
	AB547189	Negarnaviricota;Monjiviricetes;Mononegavirales;Paramyxoviridae;Morbillivirus	15882	*	Rinderpest virus genomic RNA		2015
	AB547190	Negarnaviricota;Monjiviricetes;Mononegavirales;Paramyxoviridae;Morbillivirus	15882	LC057619	Rinderpest virus genomic RNA		2015
	AB591381	Negarnaviricota;Monjiviricetes;Mononegavirales;Paramyxoviridae;Morbillivirus	15894	NC_001498	Measles virus cRNA		2015
	AB687720	Negarnaviricota;Monjiviricetes;Mononegavirales;Paramyxoviridae;Morbillivirus	15690	KP738610	Canine distemper virus RNA		2015
	AB687721	Negarnaviricota;Monjiviricetes;Mononegavirales;Paramyxoviridae;Morbillivirus	15690	KP738610	Canine distemper virus RNA		2015
	AB753775	Negarnaviricota;Monjiviricetes;Mononegavirales;Paramyxoviridae;Morbillivirus	15680	AB753776	Canine distemper virus viral cRNA		2015
	AB753776	Negarnaviricota;Monjiviricetes;Mononegavirales;Paramyxoviridae;Morbillivirus	15675	*	Canine distemper virus viral cRNA		2015
	AB823706	Negarnaviricota;Monjiviricetes;Mononegavirales;Paramyxoviridae;Morbillivirus	15624	KP738610	Canine distemper virus viral cRNA		2015
	AB823707	Negarnaviricota;Monjiviricetes;Mononegavirales;Paramyxoviridae;Morbillivirus	15679	*	Canine distemper virus viral cRNA		2015
	AB924120	Negarnaviricota;Monjiviricetes;Mononegavirales;Paramyxoviridae;Morbillivirus	16004	NC_025264	Feline morbillivirus viral cRNA		2015
	AB924121	Negarnaviricota;Monjiviricetes;Mononegavirales;Paramyxoviridae;Morbillivirus	16004	AB924122	Feline morbillivirus viral cRNA		2015
	AB924122	Negarnaviricota;Monjiviricetes;Mononegavirales;Paramyxoviridae;Morbillivirus	16004	*	Feline morbillivirus viral cRNA		2015
	AF014953	Negarnaviricota;Monjiviricetes;Mononegavirales;Paramyxoviridae;Morbillivirus	15690	NC_001921	Canine distemper virus		2015
	AF164967	Negarnaviricota;Monjiviricetes;Mononegavirales;Paramyxoviridae;Morbillivirus	15690	KP738610	Canine distemper virus strain A75/17		2015
	AF266286	Negarnaviricota;Monjiviricetes;Mononegavirales;Paramyxoviridae;Morbillivirus	15894	NC_001498	Measles virus strain Edmonston (AIK-C vaccine)		2015
	AF266287	Negarnaviricota;Monjiviricetes;Mononegavirales;Paramyxoviridae;Morbillivirus	15894	NC_001498	Measles virus strain Edmonston (Moraten vaccine)		2015
	AF266288	Negarnaviricota;Monjiviricetes;Mononegavirales;Paramyxoviridae;Morbillivirus	15894	NC_001498	Measles virus strain Edmonston		2015
	AF266289	Negarnaviricota;Monjiviricetes;Mononegavirales;Paramyxoviridae;Morbillivirus	15894	NC_001498	Measles virus strain Edmonston (Rubeovax vaccine)		2015
	AF266290	Negarnaviricota;Monjiviricetes;Mononegavirales;Paramyxoviridae;Morbillivirus	15894	NC_001498	Measles virus strain Edmonston (Zagreb vaccine)		2015
	AF266291	Negarnaviricota;Monjiviricetes;Mononegavirales;Paramyxoviridae;Morbillivirus	15894	NC_001498	Measles virus strain Edmonston (Schwarz vaccine)		2015
	AF305419	Negarnaviricota;Monjiviricetes;Mononegavirales;Paramyxoviridae;Morbillivirus	15690	NC_001921	Canine distemper virus		2015
	AF378705	Negarnaviricota;Monjiviricetes;Mononegavirales;Paramyxoviridae;Morbillivirus	15690	NC_001921	Canine distemper virus strain Onderstepoort		2015
	AJ608288	Negarnaviricota;Monjiviricetes;Mononegavirales;Paramyxoviridae;Morbillivirus	15702	NC_005283	Dolphin morbillivirus compete genome		2015
	AJ849636	Negarnaviricota;Monjiviricetes;Mononegavirales;Paramyxoviridae;Morbillivirus	15948	NC_006383	Peste des petits ruminants virus complete genome		2015
	AY386315	Negarnaviricota;Monjiviricetes;Mononegavirales;Paramyxoviridae;Morbillivirus	15690	KP738610	Canine distemper virus strain 5804		2015
	AY386316	Negarnaviricota;Monjiviricetes;Mononegavirales;Paramyxoviridae;Morbillivirus	15690	KP738610	Canine distemper virus strain 5804P		2015
	AY443350	Negarnaviricota;Monjiviricetes;Mononegavirales;Paramyxoviridae;Morbillivirus	15690	KP738610	Canine distemper virus isolate 00-2601		2015
	AY445077	Negarnaviricota;Monjiviricetes;Mononegavirales;Paramyxoviridae;Morbillivirus	15690	NC_001921	Canine distemper virus isolate 98-2645		2015
	AY466011	Negarnaviricota;Monjiviricetes;Mononegavirales;Paramyxoviridae;Morbillivirus	15690	NC_001921	Canine distemper virus isolate 98-2654		2015
	AY486083	Negarnaviricota;Monjiviricetes;Mononegavirales;Paramyxoviridae;Morbillivirus	15894	NC_001498	Measles virus strain Edmonston-Zagreb master seed		2015
	AY486084	Negarnaviricota;Monjiviricetes;Mononegavirales;Paramyxoviridae;Morbillivirus	15894	NC_001498	Measles virus strain Edmonston-Zagreb working seed		2015
	AY542312	Negarnaviricota;Monjiviricetes;Mononegavirales;Paramyxoviridae;Morbillivirus	15690	NC_001921	Canine distemper virus isolate 98-2646		2015
	AY649446	Negarnaviricota;Monjiviricetes;Mononegavirales;Paramyxoviridae;Morbillivirus	15690	KP738610	Canine distemper virus isolate 01-2689		2015
	AY730614	Negarnaviricota;Monjiviricetes;Mononegavirales;Paramyxoviridae;Morbillivirus	15894	NC_001498	Measles virus strain Leningrad-4		2015
	DQ211902	Negarnaviricota;Monjiviricetes;Mononegavirales;Paramyxoviridae;Morbillivirus	15894	KJ018970	Measles virus strain MVi/Zhejiang.CHN/7.05/4		2015
	DQ227318	Negarnaviricota;Monjiviricetes;Mononegavirales;Paramyxoviridae;Morbillivirus	15894	NC_001498	Measles virus isolate MVs/Zagreb.CRO/47.02/[D6]_SSPE		2015
	DQ227319	Negarnaviricota;Monjiviricetes;Mononegavirales;Paramyxoviridae;Morbillivirus	15894	NC_001498	Measles virus isolate 97-45881		2015
	DQ227320	Negarnaviricota;Monjiviricetes;Mononegavirales;Paramyxoviridae;Morbillivirus	15894	NC_001498	Measles virus isolate MVs/Zagreb.CRO/08.03/_SSPE		2015
	DQ227321	Negarnaviricota;Monjiviricetes;Mononegavirales;Paramyxoviridae;Morbillivirus	15894	NC_001498	Measles virus isolate WA.USA/17.98		2015
	DQ345721	Negarnaviricota;Monjiviricetes;Mononegavirales;Paramyxoviridae;Morbillivirus	15894	NC_001498	Measles virus strain CAM-70		2015
	DQ345722	Negarnaviricota;Monjiviricetes;Mononegavirales;Paramyxoviridae;Morbillivirus	15894	NC_001498	Measles virus strain CAM-70		2015
	DQ345723	Negarnaviricota;Monjiviricetes;Mononegavirales;Paramyxoviridae;Morbillivirus	15894	NC_001498	Measles virus strain CAM-70		2015
	EF033071	Negarnaviricota;Monjiviricetes;Mononegavirales;Paramyxoviridae;Morbillivirus	15894	NC_001498	Measles virus strain Changchun-47		2015
	EU267273	Negarnaviricota;Monjiviricetes;Mononegavirales;Paramyxoviridae;Morbillivirus	15948	KP789375	Peste-des-petits-ruminants virus strain ICV89		2015
	EU267274	Negarnaviricota;Monjiviricetes;Mononegavirales;Paramyxoviridae;Morbillivirus	15948	KR781451	Peste-des-petits-ruminants virus strain Ng76/1		2015
	EU293548	Negarnaviricota;Monjiviricetes;Mononegavirales;Paramyxoviridae;Morbillivirus	15894	NC_001498	Measles virus isolate D-V/S		2015
	EU293549	Negarnaviricota;Monjiviricetes;Mononegavirales;Paramyxoviridae;Morbillivirus	15894	NC_001498	Measles virus isolate D-CEF		2015
	EU293550	Negarnaviricota;Monjiviricetes;Mononegavirales;Paramyxoviridae;Morbillivirus	15894	NC_001498	Measles virus isolate Davis87		2015
	EU293551	Negarnaviricota;Monjiviricetes;Mononegavirales;Paramyxoviridae;Morbillivirus	15894	NC_001498	Measles virus isolate D-VI		2015
	EU293552	Negarnaviricota;Monjiviricetes;Mononegavirales;Paramyxoviridae;Morbillivirus	15894	NC_001498	Measles virus isolate D-VII		2015
	EU435017	Negarnaviricota;Monjiviricetes;Mononegavirales;Paramyxoviridae;Morbillivirus	15894	NC_001498	Measles virus strain Shanghai-191		2015
	EU716337	Negarnaviricota;Monjiviricetes;Mononegavirales;Paramyxoviridae;Morbillivirus	15690	KP738610	Canine distemper virus isolate 164071		2015
	EU726268	Negarnaviricota;Monjiviricetes;Mononegavirales;Paramyxoviridae;Morbillivirus	15690	NC_001921	Canine distemper virus strain CDV3		2015
	FJ161211	Negarnaviricota;Monjiviricetes;Mononegavirales;Paramyxoviridae;Morbillivirus	15894	KJ018970	Measles virus strain IMB-1		2015
	FJ211583	Negarnaviricota;Monjiviricetes;Mononegavirales;Paramyxoviridae;Morbillivirus	15894	NC_001498	Measles virus strain attenuated Edmonston Enders (Morten)		2015
	FJ211589	Negarnaviricota;Monjiviricetes;Mononegavirales;Paramyxoviridae;Morbillivirus	15894	NC_001498	Measles virus strain Schwarz		2015
	FJ211590	Negarnaviricota;Monjiviricetes;Mononegavirales;Paramyxoviridae;Morbillivirus	15894	NC_001498	Measles virus strain Schwarz		2015
	FJ416067	Negarnaviricota;Monjiviricetes;Mononegavirales;Paramyxoviridae;Morbillivirus	15894	NC_001498	Measles virus vaccine strain Shanghai-191		2015
	FJ416068	Negarnaviricota;Monjiviricetes;Mononegavirales;Paramyxoviridae;Morbillivirus	15894	NC_001498	Measles virus vaccine strain Changchun-47		2015
	FJ905304	Negarnaviricota;Monjiviricetes;Mononegavirales;Paramyxoviridae;Morbillivirus	15948	NC_006383	Peste-des-petits-ruminants virus strain China/Tibet/Geg/07-30		2015
	GQ376026	Negarnaviricota;Monjiviricetes;Mononegavirales;Paramyxoviridae;Morbillivirus	15894	NC_001498	Measles virus strain MVi/Tokyo.JPN/37.99(Y) (MV99Y)		2015
	GQ376027	Negarnaviricota;Monjiviricetes;Mononegavirales;Paramyxoviridae;Morbillivirus	15894	NC_001498	Measles virus strain MVi/Tokyo.JPN/37.99(Y)C7 (MV99YC7)		2015
	GU138403	Negarnaviricota;Monjiviricetes;Mononegavirales;Paramyxoviridae;Morbillivirus	15690	NC_001921	Canine distemper virus strain recombinant Snyder Hill		2015
	GU168576	Negarnaviricota;Monjiviricetes;Mononegavirales;Paramyxoviridae;Morbillivirus	15882	LC057619	Rinderpest virus strain LATC06		2015
	HM046486	Negarnaviricota;Monjiviricetes;Mononegavirales;Paramyxoviridae;Morbillivirus	15690	NC_001921	Canine distemper virus strain Phoca/Caspian/2007		2015
	HM063009	Negarnaviricota;Monjiviricetes;Mononegavirales;Paramyxoviridae;Morbillivirus	15690	NC_001921	Canine distemper virus strain Shuskiy		2015
	HM439386	Negarnaviricota;Monjiviricetes;Mononegavirales;Paramyxoviridae;Morbillivirus	15894	NC_001498	Measles virus strain KS		2015
	HM852904	Negarnaviricota;Monjiviricetes;Mononegavirales;Paramyxoviridae;Morbillivirus	15690	KP738610	Canine distemper virus isolate MKY-KM08		2015
	HQ197753	Negarnaviricota;Monjiviricetes;Mononegavirales;Paramyxoviridae;Morbillivirus	15948	KR781451	Peste-des-petits-ruminants virus strain Nigeria/75/1		2015
	JF727649	Negarnaviricota;Monjiviricetes;Mononegavirales;Paramyxoviridae;Morbillivirus	15894	NC_001498	Measles virus strain Leningrad-16		2015
	JF727650	Negarnaviricota;Monjiviricetes;Mononegavirales;Paramyxoviridae;Morbillivirus	15894	NC_001498	Measles virus strain Leningrad-16		2015
	JF791787	Negarnaviricota;Monjiviricetes;Mononegavirales;Paramyxoviridae;Morbillivirus	15894	NC_001498	Measles virus strain SI		2015
	JN234008	Negarnaviricota;Monjiviricetes;Mononegavirales;Paramyxoviridae;Morbillivirus	15882	LC057619	Rinderpest virus strain L72		2015
	JN234009	Negarnaviricota;Monjiviricetes;Mononegavirales;Paramyxoviridae;Morbillivirus	15882	LC057619	Rinderpest virus strain LA77		2015
	JN234010	Negarnaviricota;Monjiviricetes;Mononegavirales;Paramyxoviridae;Morbillivirus	15882	LC057619	Rinderpest virus strain LA96		2015
	JN635402	Negarnaviricota;Monjiviricetes;Mononegavirales;Paramyxoviridae;Morbillivirus	15900	NC_001498	Measles virus strain MVi/New York.USA/26.09/3		2015
	JN635403	Negarnaviricota;Monjiviricetes;Mononegavirales;Paramyxoviridae;Morbillivirus	15900	NC_001498	Measles virus strain MVi/Florida.USA/19.09		2015
	JN635404	Negarnaviricota;Monjiviricetes;Mononegavirales;Paramyxoviridae;Morbillivirus	15894	NC_001498	Measles virus strain MVi/Virginia.USA/15.09		2015
	JN635405	Negarnaviricota;Monjiviricetes;Mononegavirales;Paramyxoviridae;Morbillivirus	15894	NC_001498	Measles virus strain MVi/Washington.USA/18.08/1		2015
	JN635406	Negarnaviricota;Monjiviricetes;Mononegavirales;Paramyxoviridae;Morbillivirus	15894	NC_001498	Measles virus strain MVi/Arizona.USA/11.08/2		2015
	JN635407	Negarnaviricota;Monjiviricetes;Mononegavirales;Paramyxoviridae;Morbillivirus	15894	NC_001498	Measles virus strain MVi/Texas.USA/4.07		2015
	JN635408	Negarnaviricota;Monjiviricetes;Mononegavirales;Paramyxoviridae;Morbillivirus	15894	*	Measles virus strain MVi/New Jersey.USA/45.05		2015
	JN635409	Negarnaviricota;Monjiviricetes;Mononegavirales;Paramyxoviridae;Morbillivirus	15894	NC_001498	Measles virus strain MVi/California.USA/8.04		2015
	JN635410	Negarnaviricota;Monjiviricetes;Mononegavirales;Paramyxoviridae;Morbillivirus	15894	NC_001498	Measles virus strain MVi/California.USA/16.03		2015
	JN635411	Negarnaviricota;Monjiviricetes;Mononegavirales;Paramyxoviridae;Morbillivirus	15894	KJ018970	Measles virus strain MVi/Pennsylvania.USA/20.09		2015
	JN896331	Negarnaviricota;Monjiviricetes;Mononegavirales;Paramyxoviridae;Morbillivirus	15690	KP738610	Canine distemper virus strain PS		2015
	JN896987	Negarnaviricota;Monjiviricetes;Mononegavirales;Paramyxoviridae;Morbillivirus	15690	NC_001921	Canine distemper virus strain Snyder Hill culture-collection ATCC:VR-1587		2015
	JQ411014	Negarnaviricota;Monjiviricetes;Mononegavirales;Paramyxoviridae;Morbillivirus	16050	JQ411015	Feline morbillivirus strain 761U		2015
	JQ411015	Negarnaviricota;Monjiviricetes;Mononegavirales;Paramyxoviridae;Morbillivirus	16050	*	Feline morbillivirus strain 776U		2015
	JQ411016	Negarnaviricota;Monjiviricetes;Mononegavirales;Paramyxoviridae;Morbillivirus	16050	AB924122	Feline morbillivirus strain M252A		2015
	JX217850	Negarnaviricota;Monjiviricetes;Mononegavirales;Paramyxoviridae;Morbillivirus	15948	NC_006383	Peste-des-petits-ruminants virus strain Tibet/Bharal/2008		2015
	JX681125	Negarnaviricota;Monjiviricetes;Mononegavirales;Paramyxoviridae;Morbillivirus	15690	KP738610	Canine distemper virus strain HLJ1-06		2015
	K01711	Negarnaviricota;Monjiviricetes;Mononegavirales;Paramyxoviridae;Morbillivirus	15894	NC_001498	Measles virus (strain Edmonston)		2015
	KC164757	Negarnaviricota;Monjiviricetes;Mononegavirales;Paramyxoviridae;Morbillivirus	15900	NC_001498	Measles virus genotype D4 strain MVi/Treviso.ITA/03.10/1[D4]		2015
	KC164758	Negarnaviricota;Monjiviricetes;Mononegavirales;Paramyxoviridae;Morbillivirus	15894	NC_001498	Measles virus genotype G3 strain MVi/Venice.ITA/06.11/1[G3]		2015
	KC427278	Negarnaviricota;Monjiviricetes;Mononegavirales;Paramyxoviridae;Morbillivirus	15690	KP738610	Canine distemper virus isolate Hebei		2015
	KC594074	Negarnaviricota;Monjiviricetes;Mononegavirales;Paramyxoviridae;Morbillivirus	15948	NC_006383	Peste-des-petits-ruminants virus isolate Morocco 2008		2015
	KC802221	Negarnaviricota;Monjiviricetes;Mononegavirales;Paramyxoviridae;Morbillivirus	15696	*	Phocine distemper virus strain PDV/Wadden_Sea.NLD/1988		2015
	KF640687	Negarnaviricota;Monjiviricetes;Mononegavirales;Paramyxoviridae;Morbillivirus	15690	KP738610	Canine distemper virus strain R252		2015
	KF727981	Negarnaviricota;Monjiviricetes;Mononegavirales;Paramyxoviridae;Morbillivirus	15948	NC_006383	Peste-des-petits-ruminants virus isolate Sungri/96		2015
	KF856711	Negarnaviricota;Monjiviricetes;Mononegavirales;Paramyxoviridae;Morbillivirus	15690	KP738610	Canine distemper virus isolate BJ-01		2015
	KF914669	Negarnaviricota;Monjiviricetes;Mononegavirales;Paramyxoviridae;Morbillivirus	15690	KP738610	Canine distemper virus isolate CDV2784/2013		2015
	KJ018970	Negarnaviricota;Monjiviricetes;Mononegavirales;Paramyxoviridae;Morbillivirus	15894	*	Measles virus genotype H1 strain MVi/BritishColumbia.CAN/12.10/1[H1]		2015
	KJ018971	Negarnaviricota;Monjiviricetes;Mononegavirales;Paramyxoviridae;Morbillivirus	15894	NC_001498	Measles virus genotype D8 strain MVi/BritishColumbia.CAN/13.10/1[D8]		2015
	KJ123771	Negarnaviricota;Monjiviricetes;Mononegavirales;Paramyxoviridae;Morbillivirus	15690	KP738610	Canine distemper virus isolate 171391-513		2015
	KJ410048	Negarnaviricota;Monjiviricetes;Mononegavirales;Paramyxoviridae;Morbillivirus	15894	NC_001498	Measles virus genotype D8 strain MVi/Muenchen.DEU/19.13[D8]		2015
	KJ466104	Negarnaviricota;Monjiviricetes;Mononegavirales;Paramyxoviridae;Morbillivirus	15948	KR781451	Peste-des-petits-ruminants virus strain Ghana/NK1/2010		2015
	KJ466106	Negarnaviricota;Monjiviricetes;Mononegavirales;Paramyxoviridae;Morbillivirus	15690	KP738610	Canine distemper virus isolate CDV SY		2015
	KJ848781	Negarnaviricota;Monjiviricetes;Mononegavirales;Paramyxoviridae;Morbillivirus	15690	KP738610	Canine distemper virus isolate CDV-RD-JL		2015
	KJ867540	Negarnaviricota;Monjiviricetes;Mononegavirales;Paramyxoviridae;Morbillivirus	15948	KM463083	Peste-des-petits-ruminants virus isolate Ethiopia 1994		2015
	KJ867541	Negarnaviricota;Monjiviricetes;Mononegavirales;Paramyxoviridae;Morbillivirus	15948	NC_006383	Peste-des-petits-ruminants virus isolate Ethiopia 2010		2015
	KJ867542	Negarnaviricota;Monjiviricetes;Mononegavirales;Paramyxoviridae;Morbillivirus	15948	NC_006383	Peste-des-petits-ruminants virus isolate Sungri 1996 MSD (The Netherlands)		2015
	KJ867543	Negarnaviricota;Monjiviricetes;Mononegavirales;Paramyxoviridae;Morbillivirus	15948	KM463083	Peste-des-petits-ruminants virus isolate Uganda 2012		2015
	KJ867544	Negarnaviricota;Monjiviricetes;Mononegavirales;Paramyxoviridae;Morbillivirus	15948	KM463083	Peste-des-petits-ruminants virus isolate Oman 1983		2015
	KJ867545	Negarnaviricota;Monjiviricetes;Mononegavirales;Paramyxoviridae;Morbillivirus	15948	KM463083	Peste-des-petits-ruminants virus isolate UAE 1986		2015
	KJ994343	Negarnaviricota;Monjiviricetes;Mononegavirales;Paramyxoviridae;Morbillivirus	15690	KP738610	Canine distemper virus strain CDV-ZC		2015
	KM089830	Negarnaviricota;Monjiviricetes;Mononegavirales;Paramyxoviridae;Morbillivirus	15954	NC_006383	Peste-des-petits-ruminants virus isolate CH/HNNY/2014		2015
	KM089831	Negarnaviricota;Monjiviricetes;Mononegavirales;Paramyxoviridae;Morbillivirus	15957	*	Peste-des-petits-ruminants virus isolate CH/HNZK/2014		2015
	KM089832	Negarnaviricota;Monjiviricetes;Mononegavirales;Paramyxoviridae;Morbillivirus	15954	NC_006383	Peste-des-petits-ruminants virus isolate CH/HNZM/2014		2015
	KM091959	Negarnaviricota;Monjiviricetes;Mononegavirales;Paramyxoviridae;Morbillivirus	15954	NC_006383	Peste-des-petits-ruminants virus isolate China/XJYL/2013		2015
	KM212177	Negarnaviricota;Monjiviricetes;Mononegavirales;Paramyxoviridae;Morbillivirus	15948	KR781451	Peste-des-petits-ruminants virus isolate SnDk11I13		2015
	KM280689	Negarnaviricota;Monjiviricetes;Mononegavirales;Paramyxoviridae;Morbillivirus	15477	KP738610	Canine distemper virus strain Uy251		2015
	KM463083	Negarnaviricota;Monjiviricetes;Mononegavirales;Paramyxoviridae;Morbillivirus	15948	*	Peste-des-petits-ruminants virus isolate KN5/2011		2015
	KM926612	Negarnaviricota;Monjiviricetes;Mononegavirales;Paramyxoviridae;Morbillivirus	15690	NC_001921	Canine distemper virus strain CDV-L		2015
	KP260624	Negarnaviricota;Monjiviricetes;Mononegavirales;Paramyxoviridae;Morbillivirus	15954	NC_006383	Peste-des-petits-ruminants virus strain China/BJ/2014		2015
	KP677502	Negarnaviricota;Monjiviricetes;Mononegavirales;Paramyxoviridae;Morbillivirus	15690	KP738610	Canine distemper virus strain Louguantai 1		2015
	KP738610	Negarnaviricota;Monjiviricetes;Mononegavirales;Paramyxoviridae;Morbillivirus	15690	*	Canine distemper virus strain SD(14)11		2015
	KP765763	Negarnaviricota;Monjiviricetes;Mononegavirales;Paramyxoviridae;Morbillivirus	15690	KP738610	Canine distemper virus isolate SD(14)7		2015
	KP765764	Negarnaviricota;Monjiviricetes;Mononegavirales;Paramyxoviridae;Morbillivirus	15690	KP738610	Canine distemper virus isolate LN(10)1		2015
	KP789375	Negarnaviricota;Monjiviricetes;Mononegavirales;Paramyxoviridae;Morbillivirus	15948	*	Peste-des-petits-ruminants virus isolate E32/1969		2015
	KR140086	Negarnaviricota;Monjiviricetes;Mononegavirales;Paramyxoviridae;Morbillivirus	15948	NC_006383	Peste-des-petits-ruminants virus strain Izatnagar/94		2015
	KR261605	Negarnaviricota;Monjiviricetes;Mononegavirales;Paramyxoviridae;Morbillivirus	15948	NC_006383	Peste-des-petits-ruminants virus isolate India/TN/Gingee/2014		2015
	KR781451	Negarnaviricota;Monjiviricetes;Mononegavirales;Paramyxoviridae;Morbillivirus	15948	*	Peste-des-petits-ruminants virus isolate CIV/01P/2009		2015
	KT270355	Negarnaviricota;Monjiviricetes;Mononegavirales;Paramyxoviridae;Morbillivirus	15942	*	Peste-des-petits-ruminants virus strain IND/TN/GIN/2014/01		2015
	LC057619	Negarnaviricota;Monjiviricetes;Mononegavirales;Paramyxoviridae;Morbillivirus	15882	*	Rinderpest virus cRNA		2015
	NC_001498	Negarnaviricota;Monjiviricetes;Mononegavirales;Paramyxoviridae;Morbillivirus	15894	*	Measles virus		2015
	NC_001921	Negarnaviricota;Monjiviricetes;Mononegavirales;Paramyxoviridae;Morbillivirus	15690	*	Canine distemper virus		2015
	NC_005283	Negarnaviricota;Monjiviricetes;Mononegavirales;Paramyxoviridae;Morbillivirus	15702	*	Dolphin morbillivirus		2015
	NC_006296	Negarnaviricota;Monjiviricetes;Mononegavirales;Paramyxoviridae;Morbillivirus	15882	*	Rinderpest virus (strain Kabete O)		2015
	NC_006383	Negarnaviricota;Monjiviricetes;Mononegavirales;Paramyxoviridae;Morbillivirus	15948	*	Peste des petits ruminants virus complete genome		2015
	NC_025264	Negarnaviricota;Monjiviricetes;Mononegavirales;Paramyxoviridae;Morbillivirus	16004	*	Feline morbillivirus viral cRNA		2015
	X74443	Negarnaviricota;Monjiviricetes;Mononegavirales;Paramyxoviridae;Morbillivirus	15948	KR781451	Peste-des-petits-ruminants virus complete genome		2015
	X98291	Negarnaviricota;Monjiviricetes;Mononegavirales;Paramyxoviridae;Morbillivirus	15882	NC_006296	Rinderpest virus (strain Kabete O) complete genome		2015
	AF079780	Negarnaviricota;Monjiviricetes;Mononegavirales;Paramyxoviridae;Narmovirus	17904	NC_002199	Tupaia paramyxovirus		2015
	AY286409	Negarnaviricota;Monjiviricetes;Mononegavirales;Paramyxoviridae;Narmovirus	16650	NC_005339	Mossman virus		2015
	FJ362497	Negarnaviricota;Monjiviricetes;Mononegavirales;Paramyxoviridae;Narmovirus	15276	NC_017937	Nariva virus from Trinidad and Tobago		2015
	NC_002199	Negarnaviricota;Monjiviricetes;Mononegavirales;Paramyxoviridae;Narmovirus	17904	*	Tupaia paramyxovirus		2015
	NC_005339	Negarnaviricota;Monjiviricetes;Mononegavirales;Paramyxoviridae;Narmovirus	16650	*	Mossman virus		2015
	NC_017937	Negarnaviricota;Monjiviricetes;Mononegavirales;Paramyxoviridae;Narmovirus	15276	*	Nariva virus		2015
	AF298895	Negarnaviricota;Monjiviricetes;Mononegavirales;Paramyxoviridae;Pararubulavirus	15522	NC_004074	Tioman virus		2015
	AF326114	Negarnaviricota;Monjiviricetes;Mononegavirales;Paramyxoviridae;Pararubulavirus	15516	NC_007620	Menangle virus		2015
	GU128080	Negarnaviricota;Monjiviricetes;Mononegavirales;Paramyxoviridae;Pararubulavirus	15888	NC_025410	Tuhoko virus 1		2015
	GU128081	Negarnaviricota;Monjiviricetes;Mononegavirales;Paramyxoviridae;Pararubulavirus	15432	NC_025348	Tuhoko virus 2		2015
	GU128082	Negarnaviricota;Monjiviricetes;Mononegavirales;Paramyxoviridae;Pararubulavirus	15234	NC_025350	Tuhoko virus 3		2015
	JX051319	Negarnaviricota;Monjiviricetes;Mononegavirales;Paramyxoviridae;Pararubulavirus	15624	NC_025403	Achimota virus 1		2015
	JX051320	Negarnaviricota;Monjiviricetes;Mononegavirales;Paramyxoviridae;Pararubulavirus	15504	NC_025404	Achimota virus 2		2015
	JX112711	Negarnaviricota;Monjiviricetes;Mononegavirales;Paramyxoviridae;Pararubulavirus	15516	*	Menangle virus isolate Australia/bat/2009/Cedar Grove		2015
	KF774436	Negarnaviricota;Monjiviricetes;Mononegavirales;Paramyxoviridae;Pararubulavirus	15480	NC_025343	Sosuga virus isolate 2012		2015
	KP271123	Negarnaviricota;Monjiviricetes;Mononegavirales;Paramyxoviridae;Pararubulavirus	15522	KP271124	Teviot virus isolate Geelong		2015
	KP271124	Negarnaviricota;Monjiviricetes;Mononegavirales;Paramyxoviridae;Pararubulavirus	15522	*	Teviot virus isolate Cedar Grove		2015
	NC_004074	Negarnaviricota;Monjiviricetes;Mononegavirales;Paramyxoviridae;Pararubulavirus	15522	*	Tioman virus		2015
	NC_007620	Negarnaviricota;Monjiviricetes;Mononegavirales;Paramyxoviridae;Pararubulavirus	15516	*	Menangle virus		2015
	NC_025343	Negarnaviricota;Monjiviricetes;Mononegavirales;Paramyxoviridae;Pararubulavirus	15480	*	Sosuga virus isolate 2012		2015
	NC_025348	Negarnaviricota;Monjiviricetes;Mononegavirales;Paramyxoviridae;Pararubulavirus	15432	*	Tuhoko virus 2		2015
	NC_025350	Negarnaviricota;Monjiviricetes;Mononegavirales;Paramyxoviridae;Pararubulavirus	15234	*	Tuhoko virus 3		2015
	NC_025403	Negarnaviricota;Monjiviricetes;Mononegavirales;Paramyxoviridae;Pararubulavirus	15624	*	Achimota virus 1		2015
	NC_025404	Negarnaviricota;Monjiviricetes;Mononegavirales;Paramyxoviridae;Pararubulavirus	15504	*	Achimota virus 2		2015
	NC_025410	Negarnaviricota;Monjiviricetes;Mononegavirales;Paramyxoviridae;Pararubulavirus	15888	*	Tuhoko virus 1		2015
	AB039658	Negarnaviricota;Monjiviricetes;Mononegavirales;Paramyxoviridae;Respirovirus	15384	NC_001552	Sendai virus genomic RNA		2015
	AB195967	Negarnaviricota;Monjiviricetes;Mononegavirales;Paramyxoviridae;Respirovirus	15384	AB855655	Sendai virus genomic RNA		2015
	AB195968	Negarnaviricota;Monjiviricetes;Mononegavirales;Paramyxoviridae;Respirovirus	15384	AB855655	Sendai virus genomic RNA		2015
	AB275416	Negarnaviricota;Monjiviricetes;Mononegavirales;Paramyxoviridae;Respirovirus	15384	AB855655	Sendai virus genomic RNA		2015
	AB275417	Negarnaviricota;Monjiviricetes;Mononegavirales;Paramyxoviridae;Respirovirus	15384	AB855655	Sendai virus genomic RNA		2015
	AB736166	Negarnaviricota;Monjiviricetes;Mononegavirales;Paramyxoviridae;Respirovirus	15298	KJ672618	Human parainfluenza virus 3 RNA		2015
	AB770484	Negarnaviricota;Monjiviricetes;Mononegavirales;Paramyxoviridae;Respirovirus	15480	KJ647288	Bovine parainfluenza virus 3 viral cRNA		2015
	AB770485	Negarnaviricota;Monjiviricetes;Mononegavirales;Paramyxoviridae;Respirovirus	15480	KJ647288	Bovine parainfluenza virus 3 viral cRNA		2015
	AB855653	Negarnaviricota;Monjiviricetes;Mononegavirales;Paramyxoviridae;Respirovirus	15384	AB855655	Sendai virus genomic RNA		2015
	AB855654	Negarnaviricota;Monjiviricetes;Mononegavirales;Paramyxoviridae;Respirovirus	15384	AB855655	Sendai virus genomic RNA		2015
	AB855655	Negarnaviricota;Monjiviricetes;Mononegavirales;Paramyxoviridae;Respirovirus	15384	*	Sendai virus genomic RNA		2015
	AF178654	Negarnaviricota;Monjiviricetes;Mononegavirales;Paramyxoviridae;Respirovirus	15456	NC_002161	Bovine parainfluenza virus 3 strain Kansas/15626/84		2015
	AF178655	Negarnaviricota;Monjiviricetes;Mononegavirales;Paramyxoviridae;Respirovirus	15456	NC_002161	Bovine parainfluenza virus 3 strain Shipping Fever		2015
	AF457102	Negarnaviricota;Monjiviricetes;Mononegavirales;Paramyxoviridae;Respirovirus	15600	NC_003461	HPIV-1 strain Washington/1964		2015
	D84095	Negarnaviricota;Monjiviricetes;Mononegavirales;Paramyxoviridae;Respirovirus	15480	KJ647288	Bovine parainfluenza virus 3 DNA		2015
	DQ219803	Negarnaviricota;Monjiviricetes;Mononegavirales;Paramyxoviridae;Respirovirus	15384	KP717417	Sendai virus strain BB1		2015
	EF679198	Negarnaviricota;Monjiviricetes;Mononegavirales;Paramyxoviridae;Respirovirus	15384	*	Sendai virus strain Tianjin		2015
	EU277658	Negarnaviricota;Monjiviricetes;Mononegavirales;Paramyxoviridae;Respirovirus	15498	*	Bovine parainfluenza virus 3 strain Q5592		2015
	EU326526	Negarnaviricota;Monjiviricetes;Mononegavirales;Paramyxoviridae;Respirovirus	15462	KJ672618	Human parainfluenza virus 3 strain ZHYMgz01		2015
	EU424062	Negarnaviricota;Monjiviricetes;Mononegavirales;Paramyxoviridae;Respirovirus	15462	NC_001796	Human parainfluenza virus 3 strain 14702		2015
	EU439428	Negarnaviricota;Monjiviricetes;Mononegavirales;Paramyxoviridae;Respirovirus	15480	KJ647288	Swine parainfluenza virus 3 isolate 92-7783_ISU-92		2015
	EU439429	Negarnaviricota;Monjiviricetes;Mononegavirales;Paramyxoviridae;Respirovirus	15456	NC_002161	Swine parainfluenza virus 3 isolate 81-19252_Texas-81		2015
	FJ455842	Negarnaviricota;Monjiviricetes;Mononegavirales;Paramyxoviridae;Respirovirus	15462	KJ672618	Human parainfluenza virus 3 strain LZ22		2015
	HM583801	Negarnaviricota;Monjiviricetes;Mononegavirales;Paramyxoviridae;Respirovirus	15462	NC_001796	Simian Agent 10		2015
	HQ530153	Negarnaviricota;Monjiviricetes;Mononegavirales;Paramyxoviridae;Respirovirus	15474	LC000638	Bovine parainfluenza virus 3 strain SD0835		2015
	JQ063064	Negarnaviricota;Monjiviricetes;Mononegavirales;Paramyxoviridae;Respirovirus	15456	KP757872	Bovine parainfluenza virus 3 strain NM09 from China		2015
	JX857409	Negarnaviricota;Monjiviricetes;Mononegavirales;Paramyxoviridae;Respirovirus	15396	NC_025402	Porcine parainfluenza virus 1 strain S206N		2015
	JX857410	Negarnaviricota;Monjiviricetes;Mononegavirales;Paramyxoviridae;Respirovirus	15396	*	Porcine parainfluenza virus 1 strain S033N		2015
	JX857411	Negarnaviricota;Monjiviricetes;Mononegavirales;Paramyxoviridae;Respirovirus	15396	NC_025402	Porcine parainfluenza virus 1 strain S119N		2015
	JX969001	Negarnaviricota;Monjiviricetes;Mononegavirales;Paramyxoviridae;Respirovirus	15474	LC000638	Bovine parainfluenza virus 3 isolate 12Q061		2015
	KF530198	Negarnaviricota;Monjiviricetes;Mononegavirales;Paramyxoviridae;Respirovirus	15484	NC_003461	Human parainfluenza virus 1 strain HPIV1/MEX/495/2003		2015
	KF530202	Negarnaviricota;Monjiviricetes;Mononegavirales;Paramyxoviridae;Respirovirus	15454	*	Human parainfluenza virus 1 strain HPIV1/USA/629-2/2009		2015
	KF530203	Negarnaviricota;Monjiviricetes;Mononegavirales;Paramyxoviridae;Respirovirus	15504	NC_003461	Human parainfluenza virus 1 strain HPIV1/USA/38078A/2011		2015
	KF530205	Negarnaviricota;Monjiviricetes;Mononegavirales;Paramyxoviridae;Respirovirus	15484	NC_003461	Human parainfluenza virus 1 strain HPIV1/AUS/57/2007		2015
	KF530212	Negarnaviricota;Monjiviricetes;Mononegavirales;Paramyxoviridae;Respirovirus	15504	NC_003461	Human parainfluenza virus 1 strain HPIV1/USA/38081A/2011		2015
	KF530217	Negarnaviricota;Monjiviricetes;Mononegavirales;Paramyxoviridae;Respirovirus	15504	NC_003461	Human parainfluenza virus 1 strain HPIV1/MEX/1521/2005		2015
	KF530221	Negarnaviricota;Monjiviricetes;Mononegavirales;Paramyxoviridae;Respirovirus	15503	*	Human parainfluenza virus 1 strain HPIV1/AUS/53/2007		2015
	KF530225	Negarnaviricota;Monjiviricetes;Mononegavirales;Paramyxoviridae;Respirovirus	15396	NC_001796	Human parainfluenza virus 3 strain HPIV3/AUS/9/2007		2015
	KF530226	Negarnaviricota;Monjiviricetes;Mononegavirales;Paramyxoviridae;Respirovirus	15400	*	Human parainfluenza virus 3 strain HPIV3/AUS/1/2007		2015
	KF530229	Negarnaviricota;Monjiviricetes;Mononegavirales;Paramyxoviridae;Respirovirus	15405	KJ672618	Human parainfluenza virus 3 strain HPIV3/USA/629-10/2009		2015
	KF530230	Negarnaviricota;Monjiviricetes;Mononegavirales;Paramyxoviridae;Respirovirus	15371	*	Human parainfluenza virus 3 strain HPIV3/AUS/7/2007		2015
	KF530232	Negarnaviricota;Monjiviricetes;Mononegavirales;Paramyxoviridae;Respirovirus	15405	KJ672618	Human parainfluenza virus 3 strain HPIV3/USA/10991B/2010		2015
	KF530233	Negarnaviricota;Monjiviricetes;Mononegavirales;Paramyxoviridae;Respirovirus	15405	KJ672618	Human parainfluenza virus 3 strain HPIV3/FRA/29111069/2009		2015
	KF530234	Negarnaviricota;Monjiviricetes;Mononegavirales;Paramyxoviridae;Respirovirus	15340	KJ672618	Human parainfluenza virus 3 strain HPIV3/MEX/1526/2005		2015
	KF530236	Negarnaviricota;Monjiviricetes;Mononegavirales;Paramyxoviridae;Respirovirus	15405	KJ672618	Human parainfluenza virus 3 strain HPIV3/FRA/30264021/2010		2015
	KF530241	Negarnaviricota;Monjiviricetes;Mononegavirales;Paramyxoviridae;Respirovirus	15405	KJ672618	Human parainfluenza virus 3 strain HPIV3/USA/629-D1/2009		2015
	KF530242	Negarnaviricota;Monjiviricetes;Mononegavirales;Paramyxoviridae;Respirovirus	15405	KJ672618	Human parainfluenza virus 3 strain HPIV3/USA/629-D00687/2008		2015
	KF530243	Negarnaviricota;Monjiviricetes;Mononegavirales;Paramyxoviridae;Respirovirus	15365	NC_001796	Human parainfluenza virus 3 strain HPIV3/AUS/3/2007		2015
	KF530245	Negarnaviricota;Monjiviricetes;Mononegavirales;Paramyxoviridae;Respirovirus	15382	KJ672618	Human parainfluenza virus 3 strain HPIV3/ARG/10068/2004		2015
	KF530247	Negarnaviricota;Monjiviricetes;Mononegavirales;Paramyxoviridae;Respirovirus	15419	*	Human parainfluenza virus 3 strain HPIV3/USA/629-D02313/2006		2015
	KF530249	Negarnaviricota;Monjiviricetes;Mononegavirales;Paramyxoviridae;Respirovirus	15365	NC_001796	Human parainfluenza virus 3 strain HPIV3/AUS/6/2007		2015
	KF530250	Negarnaviricota;Monjiviricetes;Mononegavirales;Paramyxoviridae;Respirovirus	15405	KJ672618	Human parainfluenza virus 3 strain HPIV3/MEX/2545/2006		2015
	KF530251	Negarnaviricota;Monjiviricetes;Mononegavirales;Paramyxoviridae;Respirovirus	15377	KF530226	Human parainfluenza virus 3 strain HPIV3/AUS/5/2007		2015
	KF530252	Negarnaviricota;Monjiviricetes;Mononegavirales;Paramyxoviridae;Respirovirus	15405	KJ672618	Human parainfluenza virus 3 strain HPIV3/USA/629-D01363/2008		2015
	KF530253	Negarnaviricota;Monjiviricetes;Mononegavirales;Paramyxoviridae;Respirovirus	15405	KJ672618	Human parainfluenza virus 3 strain HPIV3/FRA/27273076/2007		2015
	KF530256	Negarnaviricota;Monjiviricetes;Mononegavirales;Paramyxoviridae;Respirovirus	15405	KJ672618	Human parainfluenza virus 3 strain HPIV3/USA/629-D01929/2007		2015
	KF530257	Negarnaviricota;Monjiviricetes;Mononegavirales;Paramyxoviridae;Respirovirus	15382	KJ672618	Human parainfluenza virus 3 strain HPIV3/ARG/15318/2007		2015
	KF687307	Negarnaviricota;Monjiviricetes;Mononegavirales;Paramyxoviridae;Respirovirus	15418	NC_003461	Human parainfluenza virus 1 strain HPIV1/USA/629-D00712/2009		2015
	KF687308	Negarnaviricota;Monjiviricetes;Mononegavirales;Paramyxoviridae;Respirovirus	15424	NC_003461	Human parainfluenza virus 1 strain HPIV1/USA/629-D02161/2009		2015
	KF687310	Negarnaviricota;Monjiviricetes;Mononegavirales;Paramyxoviridae;Respirovirus	15494	*	Human parainfluenza virus 1 strain HPIV1/AUS/54/2007		2015
	KF687311	Negarnaviricota;Monjiviricetes;Mononegavirales;Paramyxoviridae;Respirovirus	15439	NC_003461	Human parainfluenza virus 1 strain HPIV1/ZAF/879/2010		2015
	KF687312	Negarnaviricota;Monjiviricetes;Mononegavirales;Paramyxoviridae;Respirovirus	15390	NC_003461	Human parainfluenza virus 1 strain HPIV1/FRA/27344044/2007		2015
	KF687313	Negarnaviricota;Monjiviricetes;Mononegavirales;Paramyxoviridae;Respirovirus	15368	NC_003461	Human parainfluenza virus 1 strain HPIV1/FRA/29221106/2009		2015
	KF687314	Negarnaviricota;Monjiviricetes;Mononegavirales;Paramyxoviridae;Respirovirus	15500	*	Human parainfluenza virus 1 strain HPIV1/FRA/30384043/2010		2015
	KF687315	Negarnaviricota;Monjiviricetes;Mononegavirales;Paramyxoviridae;Respirovirus	15484	NC_003461	Human parainfluenza virus 1 strain HPIV1/USA/32193A/2010		2015
	KF687317	Negarnaviricota;Monjiviricetes;Mononegavirales;Paramyxoviridae;Respirovirus	15349	KJ672618	Human parainfluenza virus 3 strain HPIV3/USA/629-10/2009		2015
	KF687318	Negarnaviricota;Monjiviricetes;Mononegavirales;Paramyxoviridae;Respirovirus	15347	KJ672618	Human parainfluenza virus 3 strain HPIV3/USA/629-D01959/2007		2015
	KF687319	Negarnaviricota;Monjiviricetes;Mononegavirales;Paramyxoviridae;Respirovirus	15366	*	Human parainfluenza virus 3 strain HPIV3/MEX/1077/2004		2015
	KF687321	Negarnaviricota;Monjiviricetes;Mononegavirales;Paramyxoviridae;Respirovirus	15329	KJ672618	Human parainfluenza virus 3 strain HPIV3/MEX/1110/2004		2015
	KF687336	Negarnaviricota;Monjiviricetes;Mononegavirales;Paramyxoviridae;Respirovirus	15361	NC_001796	Human parainfluenza virus 3 strain HPIV3/ZAF/1145978/2007		2015
	KF687340	Negarnaviricota;Monjiviricetes;Mononegavirales;Paramyxoviridae;Respirovirus	15263	KJ672618	Human parainfluenza virus 3 strain HPIV3/ZAF/3372/2010		2015
	KF687346	Negarnaviricota;Monjiviricetes;Mononegavirales;Paramyxoviridae;Respirovirus	15323	*	Human parainfluenza virus 3 strain HPIV3/ZAF/6538/2009		2015
	KJ647284	Negarnaviricota;Monjiviricetes;Mononegavirales;Paramyxoviridae;Respirovirus	15474	KP764763	Bovine parainfluenza virus 3 isolate TVMDL15		2015
	KJ647285	Negarnaviricota;Monjiviricetes;Mononegavirales;Paramyxoviridae;Respirovirus	15474	LC000638	Bovine parainfluenza virus 3 isolate TVMDL16		2015
	KJ647286	Negarnaviricota;Monjiviricetes;Mononegavirales;Paramyxoviridae;Respirovirus	15474	KP764763	Bovine parainfluenza virus 3 isolate TVMDL17		2015
	KJ647287	Negarnaviricota;Monjiviricetes;Mononegavirales;Paramyxoviridae;Respirovirus	15474	LC000638	Bovine parainfluenza virus 3 isolate TVMDL20		2015
	KJ647288	Negarnaviricota;Monjiviricetes;Mononegavirales;Paramyxoviridae;Respirovirus	15480	*	Bovine parainfluenza virus 3 isolate TVMDL24		2015
	KJ647289	Negarnaviricota;Monjiviricetes;Mononegavirales;Paramyxoviridae;Respirovirus	15456	KP757872	Bovine parainfluenza virus 3 isolate TVMDL60		2015
	KJ672529	Negarnaviricota;Monjiviricetes;Mononegavirales;Paramyxoviridae;Respirovirus	15266	KJ672618	Human parainfluenza virus 3 strain HPIV3/Homo sapiens/PER/FLA4571/2008		2015
	KJ672532	Negarnaviricota;Monjiviricetes;Mononegavirales;Paramyxoviridae;Respirovirus	15353	KJ672618	Human parainfluenza virus 3 strain HPIV3/Homo sapiens/PER/FLU9187/2007		2015
	KJ672533	Negarnaviricota;Monjiviricetes;Mononegavirales;Paramyxoviridae;Respirovirus	15348	KJ672618	Human parainfluenza virus 3 strain HPIV3/Homo sapiens/PER/FPP00794/2011		2015
	KJ672535	Negarnaviricota;Monjiviricetes;Mononegavirales;Paramyxoviridae;Respirovirus	15341	KJ672618	Human parainfluenza virus 3 strain HPIV3/Homo sapiens/PER/FPP00580/2011		2015
	KJ672537	Negarnaviricota;Monjiviricetes;Mononegavirales;Paramyxoviridae;Respirovirus	15353	KJ672618	Human parainfluenza virus 3 strain HPIV3/Homo sapiens/PER/FPP00635/2011		2015
	KJ672538	Negarnaviricota;Monjiviricetes;Mononegavirales;Paramyxoviridae;Respirovirus	15353	KJ672618	Human parainfluenza virus 3 strain HPIV3/Homo sapiens/PER/FLA7452/2009		2015
	KJ672541	Negarnaviricota;Monjiviricetes;Mononegavirales;Paramyxoviridae;Respirovirus	15353	KJ672618	Human parainfluenza virus 3 strain HPIV3/Homo sapiens/PER/FLI3293/2010		2015
	KJ672546	Negarnaviricota;Monjiviricetes;Mononegavirales;Paramyxoviridae;Respirovirus	15319	KJ672618	Human parainfluenza virus 3 strain HPIV3/Homo sapiens/PER/FLU8917/2007		2015
	KJ672547	Negarnaviricota;Monjiviricetes;Mononegavirales;Paramyxoviridae;Respirovirus	15295	KJ672618	Human parainfluenza virus 3 strain HPIV3/Homo sapiens/PER/FLA4275/2008		2015
	KJ672549	Negarnaviricota;Monjiviricetes;Mononegavirales;Paramyxoviridae;Respirovirus	15353	KJ672618	Human parainfluenza virus 3 strain HPIV3/Homo sapiens/PER/FPP00584/2011		2015
	KJ672553	Negarnaviricota;Monjiviricetes;Mononegavirales;Paramyxoviridae;Respirovirus	15353	KJ672618	Human parainfluenza virus 3 strain HPIV3/Homo sapiens/PER/FPI02674/2011		2015
	KJ672554	Negarnaviricota;Monjiviricetes;Mononegavirales;Paramyxoviridae;Respirovirus	15353	KJ672618	Human parainfluenza virus 3 strain HPIV3/Homo sapiens/PER/FPP00404/2011		2015
	KJ672556	Negarnaviricota;Monjiviricetes;Mononegavirales;Paramyxoviridae;Respirovirus	15335	KJ672618	Human parainfluenza virus 3 strain HPIV3/Homo sapiens/PER/FLA4224/2008		2015
	KJ672557	Negarnaviricota;Monjiviricetes;Mononegavirales;Paramyxoviridae;Respirovirus	15353	KJ672618	Human parainfluenza virus 3 strain HPIV3/Homo sapiens/PER/FPP00625/2011		2015
	KJ672558	Negarnaviricota;Monjiviricetes;Mononegavirales;Paramyxoviridae;Respirovirus	15290	KJ672618	Human parainfluenza virus 3 strain HPIV3/Homo sapiens/PER/FLA8253/2009		2015
	KJ672559	Negarnaviricota;Monjiviricetes;Mononegavirales;Paramyxoviridae;Respirovirus	15353	KJ672618	Human parainfluenza virus 3 strain HPIV3/Homo sapiens/PER/CFI1004/2010		2015
	KJ672560	Negarnaviricota;Monjiviricetes;Mononegavirales;Paramyxoviridae;Respirovirus	15347	KJ672618	Human parainfluenza virus 3 strain HPIV3/Homo sapiens/PER/FLA5162/2009		2015
	KJ672565	Negarnaviricota;Monjiviricetes;Mononegavirales;Paramyxoviridae;Respirovirus	15331	KJ672618	Human parainfluenza virus 3 strain HPIV3/Homo sapiens/PER/FLU7204/2007		2015
	KJ672568	Negarnaviricota;Monjiviricetes;Mononegavirales;Paramyxoviridae;Respirovirus	15324	KJ672618	Human parainfluenza virus 3 strain HPIV3/Homo sapiens/PER/FLI3275/2010		2015
	KJ672573	Negarnaviricota;Monjiviricetes;Mononegavirales;Paramyxoviridae;Respirovirus	15353	KJ672618	Human parainfluenza virus 3 strain HPIV3/Homo sapiens/PER/FLA4876/2008		2015
	KJ672574	Negarnaviricota;Monjiviricetes;Mononegavirales;Paramyxoviridae;Respirovirus	15353	KJ672618	Human parainfluenza virus 3 strain HPIV3/Homo sapiens/PER/FPP00066/2010		2015
	KJ672575	Negarnaviricota;Monjiviricetes;Mononegavirales;Paramyxoviridae;Respirovirus	15353	KJ672618	Human parainfluenza virus 3 strain HPIV3/Homo sapiens/PER/FPP00525/2011		2015
	KJ672576	Negarnaviricota;Monjiviricetes;Mononegavirales;Paramyxoviridae;Respirovirus	15277	KJ672618	Human parainfluenza virus 3 strain HPIV3/Homo sapiens/PER/FLU8361/2007		2015
	KJ672579	Negarnaviricota;Monjiviricetes;Mononegavirales;Paramyxoviridae;Respirovirus	15290	KJ672618	Human parainfluenza virus 3 strain HPIV3/Homo sapiens/PER/FLI4230/2010		2015
	KJ672581	Negarnaviricota;Monjiviricetes;Mononegavirales;Paramyxoviridae;Respirovirus	15353	KJ672618	Human parainfluenza virus 3 strain HPIV3/Homo sapiens/PER/FPP00543/2011		2015
	KJ672582	Negarnaviricota;Monjiviricetes;Mononegavirales;Paramyxoviridae;Respirovirus	15353	KJ672618	Human parainfluenza virus 3 strain HPIV3/Homo sapiens/PER/FPP00352/2011		2015
	KJ672583	Negarnaviricota;Monjiviricetes;Mononegavirales;Paramyxoviridae;Respirovirus	15353	KJ672618	Human parainfluenza virus 3 strain HPIV3/Homo sapiens/PER/FPP01224/2012		2015
	KJ672584	Negarnaviricota;Monjiviricetes;Mononegavirales;Paramyxoviridae;Respirovirus	15353	KJ672618	Human parainfluenza virus 3 strain HPIV3/Homo sapiens/PER/CFI1587/2012		2015
	KJ672585	Negarnaviricota;Monjiviricetes;Mononegavirales;Paramyxoviridae;Respirovirus	15353	KJ672618	Human parainfluenza virus 3 strain HPIV3/Homo sapiens/PER/FPP01265/2012		2015
	KJ672586	Negarnaviricota;Monjiviricetes;Mononegavirales;Paramyxoviridae;Respirovirus	15353	KJ672618	Human parainfluenza virus 3 strain HPIV3/Homo sapiens/PER/FLI3288/2010		2015
	KJ672591	Negarnaviricota;Monjiviricetes;Mononegavirales;Paramyxoviridae;Respirovirus	15335	KJ672618	Human parainfluenza virus 3 strain HPIV3/Homo sapiens/PER/CFI1377/2011		2015
	KJ672595	Negarnaviricota;Monjiviricetes;Mononegavirales;Paramyxoviridae;Respirovirus	15310	*	Human parainfluenza virus 3 strain HPIV3/Homo sapiens/PER/FPP01362/2012		2015
	KJ672596	Negarnaviricota;Monjiviricetes;Mononegavirales;Paramyxoviridae;Respirovirus	15303	*	Human parainfluenza virus 3 strain HPIV3/Homo sapiens/PER/FLU7236/2007		2015
	KJ672601	Negarnaviricota;Monjiviricetes;Mononegavirales;Paramyxoviridae;Respirovirus	15298	KJ672618	Human parainfluenza virus 3 strain HPIV3/Homo sapiens/PER/FLA4815/2008		2015
	KJ672604	Negarnaviricota;Monjiviricetes;Mononegavirales;Paramyxoviridae;Respirovirus	15353	KJ672618	Human parainfluenza virus 3 strain HPIV3/Homo sapiens/PER/FLU8889/2007		2015
	KJ672605	Negarnaviricota;Monjiviricetes;Mononegavirales;Paramyxoviridae;Respirovirus	15266	KJ672618	Human parainfluenza virus 3 strain HPIV3/Homo sapiens/PER/FLE4204/2009		2015
	KJ672606	Negarnaviricota;Monjiviricetes;Mononegavirales;Paramyxoviridae;Respirovirus	15331	KJ672618	Human parainfluenza virus 3 strain HPIV3/Homo sapiens/PER/FLU8652/2007		2015
	KJ672610	Negarnaviricota;Monjiviricetes;Mononegavirales;Paramyxoviridae;Respirovirus	15267	*	Human parainfluenza virus 3 strain HPIV3/Homo sapiens/PER/FLU8594/2007		2015
	KJ672612	Negarnaviricota;Monjiviricetes;Mononegavirales;Paramyxoviridae;Respirovirus	15290	KJ672618	Human parainfluenza virus 3 strain HPIV3/Homo sapiens/PER/FLU8666/2007		2015
	KJ672613	Negarnaviricota;Monjiviricetes;Mononegavirales;Paramyxoviridae;Respirovirus	15353	KJ672618	Human parainfluenza virus 3 strain HPIV3/Homo sapiens/PER/CFI1036/2010		2015
	KJ672614	Negarnaviricota;Monjiviricetes;Mononegavirales;Paramyxoviridae;Respirovirus	15353	KJ672618	Human parainfluenza virus 3 strain HPIV3/Homo sapiens/PER/FPI02659/2011		2015
	KJ672615	Negarnaviricota;Monjiviricetes;Mononegavirales;Paramyxoviridae;Respirovirus	15319	KJ672618	Human parainfluenza virus 3 strain HPIV3/Homo sapiens/PER/FLA3621/2008		2015
	KJ672616	Negarnaviricota;Monjiviricetes;Mononegavirales;Paramyxoviridae;Respirovirus	15335	KJ672618	Human parainfluenza virus 3 strain HPIV3/Homo sapiens/PER/FLU8925/2007		2015
	KJ672618	Negarnaviricota;Monjiviricetes;Mononegavirales;Paramyxoviridae;Respirovirus	15266	*	Human parainfluenza virus 3 strain HPIV3/Homo sapiens/PER/CFI1849/2012		2015
	KM190938	Negarnaviricota;Monjiviricetes;Mononegavirales;Paramyxoviridae;Respirovirus	15440	*	Human parainfluenza virus 3 isolate VIROAF11		2015
	KM190940	Negarnaviricota;Monjiviricetes;Mononegavirales;Paramyxoviridae;Respirovirus	15574	*	Human parainfluenza virus 1 isolate VIROAF9		2015
	KP717417	Negarnaviricota;Monjiviricetes;Mononegavirales;Paramyxoviridae;Respirovirus	15384	*	Sendai virus strain Moscow		2015
	KP757872	Negarnaviricota;Monjiviricetes;Mononegavirales;Paramyxoviridae;Respirovirus	15434	*	Bovine parainfluenza virus 3 isolate 3/Egypt/2014		2015
	KP764763	Negarnaviricota;Monjiviricetes;Mononegavirales;Paramyxoviridae;Respirovirus	15474	*	Bovine parainfluenza virus 3 strain TtPIV-1		2015
	KT215610	Negarnaviricota;Monjiviricetes;Mononegavirales;Paramyxoviridae;Respirovirus	15618	*	Caprine parainfluenza virus 3 strain JS2013		2015
	LC000638	Negarnaviricota;Monjiviricetes;Mononegavirales;Paramyxoviridae;Respirovirus	15474	*	Bovine parainfluenza virus 3 viral cRNA		2015
	NC_001552	Negarnaviricota;Monjiviricetes;Mononegavirales;Paramyxoviridae;Respirovirus	15384	*	Sendai virus		2015
	NC_001796	Negarnaviricota;Monjiviricetes;Mononegavirales;Paramyxoviridae;Respirovirus	15462	*	Human parainfluenza virus 3		2015
	NC_002161	Negarnaviricota;Monjiviricetes;Mononegavirales;Paramyxoviridae;Respirovirus	15456	*	Bovine parainfluenza virus 3		2015
	NC_003461	Negarnaviricota;Monjiviricetes;Mononegavirales;Paramyxoviridae;Respirovirus	15600	*	Human parainfluenza virus 1		2015
	NC_025402	Negarnaviricota;Monjiviricetes;Mononegavirales;Paramyxoviridae;Respirovirus	15396	*	Porcine parainfluenza virus 1 strain S206N		2015
	AB040874	Negarnaviricota;Monjiviricetes;Mononegavirales;Paramyxoviridae;Rubulavirus	15384	NC_002200	Mumps virus genomic RNA		2015
	AB176531	Negarnaviricota;Monjiviricetes;Mononegavirales;Paramyxoviridae;Rubulavirus	15654	*	Human parainfluenza virus 2 genomic RNA		2015
	AB470486	Negarnaviricota;Monjiviricetes;Mononegavirales;Paramyxoviridae;Rubulavirus	15384	NC_002200	Mumps virus genomic RNA		2015
	AB543336	Negarnaviricota;Monjiviricetes;Mononegavirales;Paramyxoviridae;Rubulavirus	17052	NC_021928	Human parainfluenza virus 4a viral cRNA		2015
	AB543337	Negarnaviricota;Monjiviricetes;Mononegavirales;Paramyxoviridae;Rubulavirus	17304	JQ241176	Human parainfluenza virus 4b viral cRNA		2015
	AB576764	Negarnaviricota;Monjiviricetes;Mononegavirales;Paramyxoviridae;Rubulavirus	15384	NC_002200	Mumps virus cRNA		2015
	AB600843	Negarnaviricota;Monjiviricetes;Mononegavirales;Paramyxoviridae;Rubulavirus	15384	NC_002200	Mumps virus viral cRNA		2015
	AB600942	Negarnaviricota;Monjiviricetes;Mononegavirales;Paramyxoviridae;Rubulavirus	15384	NC_002200	Mumps virus viral cRNA		2015
	AB744048	Negarnaviricota;Monjiviricetes;Mononegavirales;Paramyxoviridae;Rubulavirus	15384	NC_002200	Mumps virus viral cRNA		2015
	AB744049	Negarnaviricota;Monjiviricetes;Mononegavirales;Paramyxoviridae;Rubulavirus	15384	NC_002200	Mumps virus viral cRNA		2015
	AB823535	Negarnaviricota;Monjiviricetes;Mononegavirales;Paramyxoviridae;Rubulavirus	15384	NC_002200	Mumps virus cRNA		2015
	AB827968	Negarnaviricota;Monjiviricetes;Mononegavirales;Paramyxoviridae;Rubulavirus	15384	NC_002200	Mumps virus viral cRNA		2015
	AF201473	Negarnaviricota;Monjiviricetes;Mononegavirales;Paramyxoviridae;Rubulavirus	15384	JQ946553	Mumps virus		2015
	AF280799	Negarnaviricota;Monjiviricetes;Mononegavirales;Paramyxoviridae;Rubulavirus	15384	NC_002200	Mumps virus strain Glouc1/UK96		2015
	AF314558	Negarnaviricota;Monjiviricetes;Mononegavirales;Paramyxoviridae;Rubulavirus	15384	NC_002200	Mumps virus strain SIPAR 02		2015
	AF314559	Negarnaviricota;Monjiviricetes;Mononegavirales;Paramyxoviridae;Rubulavirus	15384	NC_002200	Mumps virus		2015
	AF314560	Negarnaviricota;Monjiviricetes;Mononegavirales;Paramyxoviridae;Rubulavirus	15384	NC_002200	Mumps virus isolate 87 1004		2015
	AF314561	Negarnaviricota;Monjiviricetes;Mononegavirales;Paramyxoviridae;Rubulavirus	15384	NC_002200	Mumps virus strain Biken		2015
	AF314562	Negarnaviricota;Monjiviricetes;Mononegavirales;Paramyxoviridae;Rubulavirus	15384	NC_002200	Mumps virus isolate 87 1005		2015
	AF338106	Negarnaviricota;Monjiviricetes;Mononegavirales;Paramyxoviridae;Rubulavirus	15384	JQ946553	Mumps virus (STRAIN JERYL-LYNN) live vaccine major component		2015
	AF345290	Negarnaviricota;Monjiviricetes;Mononegavirales;Paramyxoviridae;Rubulavirus	15384	JQ946553	Mumps virus (STRAIN JERYL-LYNN) live vaccine minor component JL2		2015
	AF467767	Negarnaviricota;Monjiviricetes;Mononegavirales;Paramyxoviridae;Rubulavirus	15384	NC_002200	Mumps virus isolate 88-1961		2015
	AF533010	Negarnaviricota;Monjiviricetes;Mononegavirales;Paramyxoviridae;Rubulavirus	15654	AB176531	Human parainfluenza virus 2 strain V94		2015
	AF533011	Negarnaviricota;Monjiviricetes;Mononegavirales;Paramyxoviridae;Rubulavirus	15654	AB176531	Human parainfluenza virus 2 strain V98		2015
	AF533012	Negarnaviricota;Monjiviricetes;Mononegavirales;Paramyxoviridae;Rubulavirus	15654	AB176531	Human parainfluenza virus 2 strain GREER		2015
	AY309060	Negarnaviricota;Monjiviricetes;Mononegavirales;Paramyxoviridae;Rubulavirus	15384	NC_002200	Mumps virus isolate Dg1062/Korea/98		2015
	AY508995	Negarnaviricota;Monjiviricetes;Mononegavirales;Paramyxoviridae;Rubulavirus	15384	NC_002200	Mumps virus strain L3/Russia/Vector		2015
	AY669145	Negarnaviricota;Monjiviricetes;Mononegavirales;Paramyxoviridae;Rubulavirus	15384	NC_002200	Mumps virus genotype C		2015
	AY681495	Negarnaviricota;Monjiviricetes;Mononegavirales;Paramyxoviridae;Rubulavirus	15384	NC_002200	Mumps virus strain MuVi/Novosibirsk.RUS/10.03-H		2015
	AY685920	Negarnaviricota;Monjiviricetes;Mononegavirales;Paramyxoviridae;Rubulavirus	15384	NC_002200	Mumps virus strain L-Zagreb vaccine strain		2015
	AY685921	Negarnaviricota;Monjiviricetes;Mononegavirales;Paramyxoviridae;Rubulavirus	15384	NC_002200	Mumps virus strain L-Zagreb master seed		2015
	BK005918	Negarnaviricota;Monjiviricetes;Mononegavirales;Paramyxoviridae;Rubulavirus	15180	NC_009640	TPA_inf: Porcine rubulavirus		2015
	DQ649478	Negarnaviricota;Monjiviricetes;Mononegavirales;Paramyxoviridae;Rubulavirus	15384	NC_002200	Mumps virus strain strain SP		2015
	EF095490	Negarnaviricota;Monjiviricetes;Mononegavirales;Paramyxoviridae;Rubulavirus	15486	NC_009489	Mapuera virus isolate BeAnn 370284 from Brazil		2015
	EU370206	Negarnaviricota;Monjiviricetes;Mononegavirales;Paramyxoviridae;Rubulavirus	15384	NC_002200	Mumps virus strain 9218/Zg98		2015
	EU370207	Negarnaviricota;Monjiviricetes;Mononegavirales;Paramyxoviridae;Rubulavirus	15384	NC_002200	Mumps virus strain Du/CRO05		2015
	EU627591	Negarnaviricota;Monjiviricetes;Mononegavirales;Paramyxoviridae;Rubulavirus	17361	*	Human parainfluenza virus 4b isolate SKPIV4		2015
	EU884413	Negarnaviricota;Monjiviricetes;Mononegavirales;Paramyxoviridae;Rubulavirus	15384	NC_002200	Mumps virus strain SP		2015
	FJ211584	Negarnaviricota;Monjiviricetes;Mononegavirales;Paramyxoviridae;Rubulavirus	15384	JQ946553	Mumps virus strain RIT4385		2015
	FJ211585	Negarnaviricota;Monjiviricetes;Mononegavirales;Paramyxoviridae;Rubulavirus	15384	JQ946553	Mumps virus strain RIT4385		2015
	FJ211586	Negarnaviricota;Monjiviricetes;Mononegavirales;Paramyxoviridae;Rubulavirus	15384	JQ946553	Mumps virus strain JL1		2015
	FJ375177	Negarnaviricota;Monjiviricetes;Mononegavirales;Paramyxoviridae;Rubulavirus	15384	NC_002200	Mumps virus isolate 1004-10/2		2015
	FJ375178	Negarnaviricota;Monjiviricetes;Mononegavirales;Paramyxoviridae;Rubulavirus	15384	NC_002200	Mumps virus isolate Gw7		2015
	FJ556896	Negarnaviricota;Monjiviricetes;Mononegavirales;Paramyxoviridae;Rubulavirus	15384	NC_002200	Mumps virus strain SP-A		2015
	FN431985	Negarnaviricota;Monjiviricetes;Mononegavirales;Paramyxoviridae;Rubulavirus	15384	JQ946553	Mumps virus strain Jeryl Lynn complete genome		2015
	GU980052	Negarnaviricota;Monjiviricetes;Mononegavirales;Paramyxoviridae;Rubulavirus	15384	JQ946553	Mumps virus strain Enders		2015
	HQ416906	Negarnaviricota;Monjiviricetes;Mononegavirales;Paramyxoviridae;Rubulavirus	15384	JQ946553	Mumps virus isolate S79 live vaccine major component		2015
	HQ416907	Negarnaviricota;Monjiviricetes;Mononegavirales;Paramyxoviridae;Rubulavirus	15384	JQ946553	Mumps virus isolate S79 live vaccine minor component		2015
	HQ660095	Negarnaviricota;Monjiviricetes;Mononegavirales;Paramyxoviridae;Rubulavirus	15378	*	Bat Paramyxovirus Epo_spe/AR1/DRC/2009		2015
	JF727651	Negarnaviricota;Monjiviricetes;Mononegavirales;Paramyxoviridae;Rubulavirus	15384	NC_002200	Mumps virus strain Leningrad-3		2015
	JF727652	Negarnaviricota;Monjiviricetes;Mononegavirales;Paramyxoviridae;Rubulavirus	15384	NC_002200	Mumps virus strain Leningrad-3		2015
	JN012242	Negarnaviricota;Monjiviricetes;Mononegavirales;Paramyxoviridae;Rubulavirus	15384	NC_002200	Mumps virus strain MuV-IA		2015
	JN635498	Negarnaviricota;Monjiviricetes;Mononegavirales;Paramyxoviridae;Rubulavirus	15384	NC_002200	Mumps virus strain MuVi/Split.CRO/05.11(G)		2015
	JQ241176	Negarnaviricota;Monjiviricetes;Mononegavirales;Paramyxoviridae;Rubulavirus	17304	*	Human parainfluenza virus 4b strain 04-13		2015
	JQ388690	Negarnaviricota;Monjiviricetes;Mononegavirales;Paramyxoviridae;Rubulavirus	15384	NC_002200	Mumps virus strain RS-12		2015
	JQ388691	Negarnaviricota;Monjiviricetes;Mononegavirales;Paramyxoviridae;Rubulavirus	15384	NC_002200	Mumps virus strain attenuated RS-12		2015
	JQ743318	Negarnaviricota;Monjiviricetes;Mononegavirales;Paramyxoviridae;Rubulavirus	15246	NC_006430	Parainfluenza virus 5 strain W3A		2015
	JQ743319	Negarnaviricota;Monjiviricetes;Mononegavirales;Paramyxoviridae;Rubulavirus	15246	NC_006430	Parainfluenza virus 5 strain 78524		2015
	JQ743320	Negarnaviricota;Monjiviricetes;Mononegavirales;Paramyxoviridae;Rubulavirus	15246	NC_006430	Parainfluenza virus 5 strain CPI-		2015
	JQ743321	Negarnaviricota;Monjiviricetes;Mononegavirales;Paramyxoviridae;Rubulavirus	15246	NC_006430	Parainfluenza virus 5 strain CPI+		2015
	JQ743322	Negarnaviricota;Monjiviricetes;Mononegavirales;Paramyxoviridae;Rubulavirus	15246	NC_006430	Parainfluenza virus 5 strain DEN		2015
	JQ743323	Negarnaviricota;Monjiviricetes;Mononegavirales;Paramyxoviridae;Rubulavirus	15246	NC_006430	Parainfluenza virus 5 strain H221		2015
	JQ743324	Negarnaviricota;Monjiviricetes;Mononegavirales;Paramyxoviridae;Rubulavirus	15252	NC_006430	Parainfluenza virus 5 strain LN		2015
	JQ743325	Negarnaviricota;Monjiviricetes;Mononegavirales;Paramyxoviridae;Rubulavirus	15246	NC_006430	Parainfluenza virus 5 strain MEL		2015
	JQ743326	Negarnaviricota;Monjiviricetes;Mononegavirales;Paramyxoviridae;Rubulavirus	15246	NC_006430	Parainfluenza virus 5 strain MIL		2015
	JQ743327	Negarnaviricota;Monjiviricetes;Mononegavirales;Paramyxoviridae;Rubulavirus	15252	NC_006430	Parainfluenza virus 5 strain RQ		2015
	JQ743328	Negarnaviricota;Monjiviricetes;Mononegavirales;Paramyxoviridae;Rubulavirus	15246	NC_006430	Parainfluenza virus 5 strain SER		2015
	JQ946550	Negarnaviricota;Monjiviricetes;Mononegavirales;Paramyxoviridae;Rubulavirus	15384	JQ946553	Mumps virus isolate JL-CK1		2015
	JQ946551	Negarnaviricota;Monjiviricetes;Mononegavirales;Paramyxoviridae;Rubulavirus	15384	JQ946553	Mumps virus isolate JL-CK2		2015
	JQ946552	Negarnaviricota;Monjiviricetes;Mononegavirales;Paramyxoviridae;Rubulavirus	15384	JQ946553	Mumps virus isolate JL-CK3		2015
	JQ946553	Negarnaviricota;Monjiviricetes;Mononegavirales;Paramyxoviridae;Rubulavirus	15384	*	Mumps virus isolate JL-CK4		2015
	JQ946554	Negarnaviricota;Monjiviricetes;Mononegavirales;Paramyxoviridae;Rubulavirus	15384	JQ946553	Mumps virus isolate JL-CK5		2015
	JX287385	Negarnaviricota;Monjiviricetes;Mononegavirales;Paramyxoviridae;Rubulavirus	15316	NC_002200	Mumps virus strain MuV/Iowa.USA/06		2015
	JX287386	Negarnaviricota;Monjiviricetes;Mononegavirales;Paramyxoviridae;Rubulavirus	15243	*	Mumps virus strain MuV/California.USA/50.07/1		2015
	JX287387	Negarnaviricota;Monjiviricetes;Mononegavirales;Paramyxoviridae;Rubulavirus	15288	JX287390	Mumps virus strain MuV/New York.USA/53.09/3		2015
	JX287388	Negarnaviricota;Monjiviricetes;Mononegavirales;Paramyxoviridae;Rubulavirus	15268	*	Mumps virus strain MuV/Mass.USA/4.10		2015
	JX287389	Negarnaviricota;Monjiviricetes;Mononegavirales;Paramyxoviridae;Rubulavirus	15322	NC_002200	Mumps virus strain MuV/New York.USA/01.10		2015
	JX287390	Negarnaviricota;Monjiviricetes;Mononegavirales;Paramyxoviridae;Rubulavirus	15300	*	Mumps virus strain MuV/New York.USA/40.09/1		2015
	JX287391	Negarnaviricota;Monjiviricetes;Mononegavirales;Paramyxoviridae;Rubulavirus	15264	NC_002200	Mumps virus strain MuV/New York.USA/40.09/4		2015
	KC237063	Negarnaviricota;Monjiviricetes;Mononegavirales;Paramyxoviridae;Rubulavirus	15246	NC_006430	Parainfluenza virus 5 strain 08-1990		2015
	KC237064	Negarnaviricota;Monjiviricetes;Mononegavirales;Paramyxoviridae;Rubulavirus	15246	NC_006430	Parainfluenza virus 5 strain 1168-1		2015
	KC237065	Negarnaviricota;Monjiviricetes;Mononegavirales;Paramyxoviridae;Rubulavirus	15246	NC_006430	Parainfluenza virus 5 strain D277		2015
	KC852177	Negarnaviricota;Monjiviricetes;Mononegavirales;Paramyxoviridae;Rubulavirus	15246	NC_006430	Parainfluenza virus 5 strain KNU-11		2015
	KF481689	Negarnaviricota;Monjiviricetes;Mononegavirales;Paramyxoviridae;Rubulavirus	15384	NC_002200	Mumps virus strain MuVi/Zagreb.HRV/28.12(G)		2015
	KF483663	Negarnaviricota;Monjiviricetes;Mononegavirales;Paramyxoviridae;Rubulavirus	17098	*	Human parainfluenza virus 4a isolate HPIV4_DK(459)		2015
	KF878965	Negarnaviricota;Monjiviricetes;Mononegavirales;Paramyxoviridae;Rubulavirus	17091	*	Human parainfluenza virus 4a isolate HPIV-4a_QPID08-0015		2015
	KF908238	Negarnaviricota;Monjiviricetes;Mononegavirales;Paramyxoviridae;Rubulavirus	17160	*	Human parainfluenza virus 4b strain QLD-01		2015
	KJ810514	Negarnaviricota;Monjiviricetes;Mononegavirales;Paramyxoviridae;Rubulavirus	15263	NC_002200	UNVERIFIED: Mumps virus genotype G strain MuV/Gabon/9.13/2[G]		2015
	KM067467	Negarnaviricota;Monjiviricetes;Mononegavirales;Paramyxoviridae;Rubulavirus	15246	NC_006430	Parainfluenza virus 5 isolate PV5-BC14		2015
	KM190939	Negarnaviricota;Monjiviricetes;Mononegavirales;Paramyxoviridae;Rubulavirus	15638	*	Human parainfluenza virus 2 isolate VIROAF10		2015
	KM597072	Negarnaviricota;Monjiviricetes;Mononegavirales;Paramyxoviridae;Rubulavirus	15263	NC_002200	Mumps virus genotype G strain MuV/Gabon/13/2[G]		2015
	NC_002200	Negarnaviricota;Monjiviricetes;Mononegavirales;Paramyxoviridae;Rubulavirus	15384	*	Mumps virus		2015
	NC_003443	Negarnaviricota;Monjiviricetes;Mononegavirales;Paramyxoviridae;Rubulavirus	15646	*	Human parainfluenza virus 2		2015
	NC_006428	Negarnaviricota;Monjiviricetes;Mononegavirales;Paramyxoviridae;Rubulavirus	15450	*	Simian virus 41		2015
	NC_006430	Negarnaviricota;Monjiviricetes;Mononegavirales;Paramyxoviridae;Rubulavirus	15246	*	Parainfluenza virus 5		2015
	NC_009489	Negarnaviricota;Monjiviricetes;Mononegavirales;Paramyxoviridae;Rubulavirus	15486	*	Mapuera virus		2015
	NC_009640	Negarnaviricota;Monjiviricetes;Mononegavirales;Paramyxoviridae;Rubulavirus	15180	*	Porcine rubulavirus		2015
	NC_021928	Negarnaviricota;Monjiviricetes;Mononegavirales;Paramyxoviridae;Rubulavirus	17052	*	Human parainfluenza virus 4a viral cRNA		2015
	JQ697837	Negarnaviricota;Monjiviricetes;Mononegavirales;Paramyxoviridae;Salemvirus	16698	NC_025386	Salem virus		2015
	NC_025386	Negarnaviricota;Monjiviricetes;Mononegavirales;Paramyxoviridae;Salemvirus	16698	*	Salem virus		2015
	AB503857	Negarnaviricota;Monjiviricetes;Mononegavirales;Pneumoviridae;Metapneumovirus	13337	*	Human metapneumovirus genomic RNA		2015
	AB548428	Negarnaviricota;Monjiviricetes;Mononegavirales;Pneumoviridae;Metapneumovirus	13508	*	Avian metapneumovirus viral cRNA		2015
	AF371337	Negarnaviricota;Monjiviricetes;Mononegavirales;Pneumoviridae;Metapneumovirus	13350	*	Human metapneumovirus isolate 00-1		2015
	AY297748	Negarnaviricota;Monjiviricetes;Mononegavirales;Pneumoviridae;Metapneumovirus	13280	KJ627432	Human metapneumovirus isolate CAN98-75		2015
	AY297749	Negarnaviricota;Monjiviricetes;Mononegavirales;Pneumoviridae;Metapneumovirus	13335	NC_004148	Human metapneumovirus isolate CAN97-83		2015
	AY525843	Negarnaviricota;Monjiviricetes;Mononegavirales;Pneumoviridae;Metapneumovirus	13293	KJ627435	Human metapneumovirus isolate NL/1/99		2015
	AY579780	Negarnaviricota;Monjiviricetes;Mononegavirales;Pneumoviridae;Metapneumovirus	13134	*	Avian pneumovirus from USA		2015
	AY590688	Negarnaviricota;Monjiviricetes;Mononegavirales;Pneumoviridae;Metapneumovirus	14150	*	Avian pneumovirus strain Colorado		2015
	AY640317	Negarnaviricota;Monjiviricetes;Mononegavirales;Pneumoviridae;Metapneumovirus	13373	*	Avian pneumovirus strain LAH A		2015
	DQ009484	Negarnaviricota;Monjiviricetes;Mononegavirales;Pneumoviridae;Metapneumovirus	14071	*	Avian metapneumovirus		2015
	DQ843658	Negarnaviricota;Monjiviricetes;Mononegavirales;Pneumoviridae;Metapneumovirus	13271	*	Human metapneumovirus strain BJ1816		2015
	DQ843659	Negarnaviricota;Monjiviricetes;Mononegavirales;Pneumoviridae;Metapneumovirus	13327	NC_004148	Human metapneumovirus strain BJ1887		2015
	EF199771	Negarnaviricota;Monjiviricetes;Mononegavirales;Pneumoviridae;Metapneumovirus	13170	EF199772	Avian metapneumovirus strain PL-1		2015
	EF199772	Negarnaviricota;Monjiviricetes;Mononegavirales;Pneumoviridae;Metapneumovirus	13170	*	Avian metapneumovirus strain PL-2		2015
	EF535506	Negarnaviricota;Monjiviricetes;Mononegavirales;Pneumoviridae;Metapneumovirus	13282	KJ627432	Human metapneumovirus isolate TW05-00125		2015
	FJ168778	Negarnaviricota;Monjiviricetes;Mononegavirales;Pneumoviridae;Metapneumovirus	13282	KJ627432	Human metapneumovirus isolate NL/94/01 subtype B2		2015
	FJ168779	Negarnaviricota;Monjiviricetes;Mononegavirales;Pneumoviridae;Metapneumovirus	13336	*	Human metapneumovirus isolate NL/00/17 type A2		2015
	FJ977568	Negarnaviricota;Monjiviricetes;Mononegavirales;Pneumoviridae;Metapneumovirus	14151	*	Avian metapneumovirus strain aMPV/MN/turkey/2a/97		2015
	GQ153651	Negarnaviricota;Monjiviricetes;Mononegavirales;Pneumoviridae;Metapneumovirus	13327	NC_004148	Human metapneumovirus strain HMPVgz01		2015
	HG934338	Negarnaviricota;Monjiviricetes;Mononegavirales;Pneumoviridae;Metapneumovirus	14152	*	Avian metapneumovirus type C complete genome		2015
	HG934339	Negarnaviricota;Monjiviricetes;Mononegavirales;Pneumoviridae;Metapneumovirus	13415	*	Avian metapneumovirus type D complete genome		2015
	HM197719	Negarnaviricota;Monjiviricetes;Mononegavirales;Pneumoviridae;Metapneumovirus	13243	*	Human metapneumovirus strain Sabana		2015
	JF424833	Negarnaviricota;Monjiviricetes;Mononegavirales;Pneumoviridae;Metapneumovirus	13371	*	Avian metapneumovirus isolate IT/Ty/A/259-01/03		2015
	JN184399	Negarnaviricota;Monjiviricetes;Mononegavirales;Pneumoviridae;Metapneumovirus	13389	*	Human metapneumovirus strain TN96-12		2015
	JN184400	Negarnaviricota;Monjiviricetes;Mononegavirales;Pneumoviridae;Metapneumovirus	13335	NC_004148	Human metapneumovirus strain TN94-49		2015
	JN184401	Negarnaviricota;Monjiviricetes;Mononegavirales;Pneumoviridae;Metapneumovirus	13294	*	Human metapneumovirus strain TN982-42		2015
	JN184402	Negarnaviricota;Monjiviricetes;Mononegavirales;Pneumoviridae;Metapneumovirus	13281	*	Human metapneumovirus strain TN99-419		2015
	KC403971	Negarnaviricota;Monjiviricetes;Mononegavirales;Pneumoviridae;Metapneumovirus	13288	*	Human metapneumovirus strain HMPV/USA/TN/91-316/1991/B		2015
	KC403972	Negarnaviricota;Monjiviricetes;Mononegavirales;Pneumoviridae;Metapneumovirus	13284	KJ627432	Human metapneumovirus strain HMPV/USA/TN-91-320/1991/B		2015
	KC403973	Negarnaviricota;Monjiviricetes;Mononegavirales;Pneumoviridae;Metapneumovirus	13340	*	Human metapneumovirus strain HMPV/USA/TN-82-518/1982/A		2015
	KC403974	Negarnaviricota;Monjiviricetes;Mononegavirales;Pneumoviridae;Metapneumovirus	13293	KJ627435	Human metapneumovirus strain HMPV/USA/TN-91-238/1991/B		2015
	KC403975	Negarnaviricota;Monjiviricetes;Mononegavirales;Pneumoviridae;Metapneumovirus	13354	KC403973	Human metapneumovirus strain HMPV/USA/TN-83-126/1983/A		2015
	KC403976	Negarnaviricota;Monjiviricetes;Mononegavirales;Pneumoviridae;Metapneumovirus	13341	*	Human metapneumovirus strain HMPV/USA/TN-83-93/1983/A		2015
	KC403977	Negarnaviricota;Monjiviricetes;Mononegavirales;Pneumoviridae;Metapneumovirus	13379	*	Human metapneumovirus strain HMPV/AUS/145371295/2003/A		2015
	KC403978	Negarnaviricota;Monjiviricetes;Mononegavirales;Pneumoviridae;Metapneumovirus	13295	*	Human metapneumovirus strain HMPV/AUS/172832103/2004/A		2015
	KC403979	Negarnaviricota;Monjiviricetes;Mononegavirales;Pneumoviridae;Metapneumovirus	13285	NC_004148	Human metapneumovirus strain HMPV/AUS/145570377/2003/A		2015
	KC403980	Negarnaviricota;Monjiviricetes;Mononegavirales;Pneumoviridae;Metapneumovirus	13372	*	Human metapneumovirus strain HMPV/AUS/138758999/2003/A		2015
	KC403981	Negarnaviricota;Monjiviricetes;Mononegavirales;Pneumoviridae;Metapneumovirus	13315	*	Human metapneumovirus strain HMPV/AUS/146892777/2003/A		2015
	KC403982	Negarnaviricota;Monjiviricetes;Mononegavirales;Pneumoviridae;Metapneumovirus	13307	*	Human metapneumovirus strain HMPV/AUS/143003542/2003/A		2015
	KC403983	Negarnaviricota;Monjiviricetes;Mononegavirales;Pneumoviridae;Metapneumovirus	13282	NC_004148	Human metapneumovirus strain HMPV/AUS/172837900/2004/A		2015
	KC403984	Negarnaviricota;Monjiviricetes;Mononegavirales;Pneumoviridae;Metapneumovirus	13286	KC562224	Human metapneumovirus strain HMPV/AUS/193951503/2004/A		2015
	KC562219	Negarnaviricota;Monjiviricetes;Mononegavirales;Pneumoviridae;Metapneumovirus	13246	KJ627435	Human metapneumovirus strain HMPV/USA/C2-175/2005/B		2015
	KC562220	Negarnaviricota;Monjiviricetes;Mononegavirales;Pneumoviridae;Metapneumovirus	13289	NC_004148	Human metapneumovirus strain HMPV/USA/C1-718/2005/A		2015
	KC562221	Negarnaviricota;Monjiviricetes;Mononegavirales;Pneumoviridae;Metapneumovirus	13289	NC_004148	Human metapneumovirus strain HMPV/USA/C1-446/2004/A		2015
	KC562222	Negarnaviricota;Monjiviricetes;Mononegavirales;Pneumoviridae;Metapneumovirus	13240	KJ627432	Human metapneumovirus strain HMPV/USA/TN-97-237/1997/B		2015
	KC562223	Negarnaviricota;Monjiviricetes;Mononegavirales;Pneumoviridae;Metapneumovirus	13247	KJ627435	Human metapneumovirus strain HMPV/USA/TN-93-32/1993/B		2015
	KC562224	Negarnaviricota;Monjiviricetes;Mononegavirales;Pneumoviridae;Metapneumovirus	13283	*	Human metapneumovirus strain HMPV/AUS/136342137/2003/A		2015
	KC562225	Negarnaviricota;Monjiviricetes;Mononegavirales;Pneumoviridae;Metapneumovirus	13285	NC_004148	Human metapneumovirus strain HMPV/AUS/141196482/2003/A		2015
	KC562226	Negarnaviricota;Monjiviricetes;Mononegavirales;Pneumoviridae;Metapneumovirus	13355	*	Human metapneumovirus strain HMPV/AUS/150229278/2003/A		2015
	KC562227	Negarnaviricota;Monjiviricetes;Mononegavirales;Pneumoviridae;Metapneumovirus	13239	KJ627432	Human metapneumovirus strain HMPV/USA/TN-96-313/1996/B		2015
	KC562228	Negarnaviricota;Monjiviricetes;Mononegavirales;Pneumoviridae;Metapneumovirus	13236	*	Human metapneumovirus strain HMPV/USA/TN-97-235/1997/B		2015
	KC562229	Negarnaviricota;Monjiviricetes;Mononegavirales;Pneumoviridae;Metapneumovirus	13239	KJ627432	Human metapneumovirus strain HMPV/USA/TN-96-213/1996/B		2015
	KC562230	Negarnaviricota;Monjiviricetes;Mononegavirales;Pneumoviridae;Metapneumovirus	13244	KJ627435	Human metapneumovirus strain HMPV/AUS/159148534/2004/B		2015
	KC562231	Negarnaviricota;Monjiviricetes;Mononegavirales;Pneumoviridae;Metapneumovirus	13165	*	Human metapneumovirus strain HMPV/AUS/172437891/2004/B		2015
	KC562232	Negarnaviricota;Monjiviricetes;Mononegavirales;Pneumoviridae;Metapneumovirus	13234	KJ627432	Human metapneumovirus strain HMPV/USA/TN-01-28/2001/B		2015
	KC562233	Negarnaviricota;Monjiviricetes;Mononegavirales;Pneumoviridae;Metapneumovirus	13280	NC_004148	Human metapneumovirus strain HMPV/AUS/133878351/2003/A		2015
	KC562234	Negarnaviricota;Monjiviricetes;Mononegavirales;Pneumoviridae;Metapneumovirus	13247	KJ627435	Human metapneumovirus strain HMPV/USA/TN-99-419/1999/B		2015
	KC562235	Negarnaviricota;Monjiviricetes;Mononegavirales;Pneumoviridae;Metapneumovirus	13247	KJ627435	Human metapneumovirus strain HMPV/USA/C2-202/2004/B		2015
	KC562237	Negarnaviricota;Monjiviricetes;Mononegavirales;Pneumoviridae;Metapneumovirus	13233	KJ627432	Human metapneumovirus strain HMPV/USA/TN-95-252/1995/B		2015
	KC562238	Negarnaviricota;Monjiviricetes;Mononegavirales;Pneumoviridae;Metapneumovirus	13239	KJ627432	Human metapneumovirus strain HMPV/USA/TN-96-313/1996/B		2015
	KC562239	Negarnaviricota;Monjiviricetes;Mononegavirales;Pneumoviridae;Metapneumovirus	13239	KJ627432	Human metapneumovirus strain HMPV/USA/TN-95-111/1995/B		2015
	KC562240	Negarnaviricota;Monjiviricetes;Mononegavirales;Pneumoviridae;Metapneumovirus	13284	NC_004148	Human metapneumovirus strain HMPV/AUS/134249451/2003/A		2015
	KC562241	Negarnaviricota;Monjiviricetes;Mononegavirales;Pneumoviridae;Metapneumovirus	13278	*	Human metapneumovirus strain HMPV/AUS/144834728/2003/A		2015
	KC562242	Negarnaviricota;Monjiviricetes;Mononegavirales;Pneumoviridae;Metapneumovirus	13246	KJ627435	Human metapneumovirus strain HMPV/USA/C1-334/2004/B		2015
	KC562243	Negarnaviricota;Monjiviricetes;Mononegavirales;Pneumoviridae;Metapneumovirus	13290	*	Human metapneumovirus strain HMPV/USA/C1-050/2004/A		2015
	KC562244	Negarnaviricota;Monjiviricetes;Mononegavirales;Pneumoviridae;Metapneumovirus	13239	KJ627432	Human metapneumovirus strain HMPV/USA/TN-83-1211/1983/B		2015
	KC915036	Negarnaviricota;Monjiviricetes;Mononegavirales;Pneumoviridae;Metapneumovirus	14114	*	Avian metapneumovirus type C strain GDY		2015
	KF530163	Negarnaviricota;Monjiviricetes;Mononegavirales;Pneumoviridae;Metapneumovirus	13244	KJ627435	Human metapneumovirus strain HMPV/AUS/183399477/2004/B		2015
	KF530164	Negarnaviricota;Monjiviricetes;Mononegavirales;Pneumoviridae;Metapneumovirus	13229	KJ627435	Human metapneumovirus strain HMPV/AUS/172832788/2004/B		2015
	KF530167	Negarnaviricota;Monjiviricetes;Mononegavirales;Pneumoviridae;Metapneumovirus	13245	*	Human metapneumovirus strain HMPV/AUS/172820414/2004/B		2015
	KF530171	Negarnaviricota;Monjiviricetes;Mononegavirales;Pneumoviridae;Metapneumovirus	13251	KJ627435	Human metapneumovirus strain HMPV/AUS/172431236/2004/B		2015
	KF530173	Negarnaviricota;Monjiviricetes;Mononegavirales;Pneumoviridae;Metapneumovirus	13221	KJ627435	Human metapneumovirus strain HMPV/AUS/183349656/2004/B		2015
	KF530178	Negarnaviricota;Monjiviricetes;Mononegavirales;Pneumoviridae;Metapneumovirus	13221	KJ627432	Human metapneumovirus strain HMPV/AUS/183219938/2004/B		2015
	KF530179	Negarnaviricota;Monjiviricetes;Mononegavirales;Pneumoviridae;Metapneumovirus	13242	KJ627435	Human metapneumovirus strain HMPV/AUS/133875417/2003/B		2015
	KF686742	Negarnaviricota;Monjiviricetes;Mononegavirales;Pneumoviridae;Metapneumovirus	13262	NC_004148	Human metapneumovirus strain HMPV/ARG/107/2002/A		2015
	KJ627377	Negarnaviricota;Monjiviricetes;Mononegavirales;Pneumoviridae;Metapneumovirus	13151	*	Human metapneumovirus strain HMPV/Homo sapiens/PER/CFI0320/2010/A		2015
	KJ627379	Negarnaviricota;Monjiviricetes;Mononegavirales;Pneumoviridae;Metapneumovirus	13146	*	Human metapneumovirus strain HMPV/Homo sapiens/PER/FLE7574/2009/A		2015
	KJ627380	Negarnaviricota;Monjiviricetes;Mononegavirales;Pneumoviridae;Metapneumovirus	13247	NC_004148	Human metapneumovirus strain HMPV/Homo sapiens/PER/CFI0333/2010/A		2015
	KJ627381	Negarnaviricota;Monjiviricetes;Mononegavirales;Pneumoviridae;Metapneumovirus	13137	NC_004148	Human metapneumovirus strain HMPV/Homo sapiens/PER/FLI1921/2010/A		2015
	KJ627382	Negarnaviricota;Monjiviricetes;Mononegavirales;Pneumoviridae;Metapneumovirus	13119	KJ627392	Human metapneumovirus strain HMPV/Homo sapiens/PER/CFI1212/2011/A		2015
	KJ627383	Negarnaviricota;Monjiviricetes;Mononegavirales;Pneumoviridae;Metapneumovirus	13220	KJ627435	Human metapneumovirus strain HMPV/Homo sapiens/PER/FLA4809/2008/A		2015
	KJ627384	Negarnaviricota;Monjiviricetes;Mononegavirales;Pneumoviridae;Metapneumovirus	13256	NC_004148	Human metapneumovirus strain HMPV/Homo sapiens/PER/FLE8237/2010/A		2015
	KJ627385	Negarnaviricota;Monjiviricetes;Mononegavirales;Pneumoviridae;Metapneumovirus	13259	*	Human metapneumovirus strain HMPV/Homo sapiens/PER/FLE6360/2009/A		2015
	KJ627386	Negarnaviricota;Monjiviricetes;Mononegavirales;Pneumoviridae;Metapneumovirus	13257	NC_004148	Human metapneumovirus strain HMPV/Homo sapiens/PER/FLA4032/2008/A		2015
	KJ627387	Negarnaviricota;Monjiviricetes;Mononegavirales;Pneumoviridae;Metapneumovirus	13263	*	Human metapneumovirus strain HMPV/Homo sapiens/PER/FLE7671/2010/A		2015
	KJ627388	Negarnaviricota;Monjiviricetes;Mononegavirales;Pneumoviridae;Metapneumovirus	13261	NC_004148	Human metapneumovirus strain HMPV/Homo sapiens/PER/CFI1296/2011/A		2015
	KJ627389	Negarnaviricota;Monjiviricetes;Mononegavirales;Pneumoviridae;Metapneumovirus	13113	*	Human metapneumovirus strain HMPV/Homo sapiens/PER/FLI1302/2010/A		2015
	KJ627390	Negarnaviricota;Monjiviricetes;Mononegavirales;Pneumoviridae;Metapneumovirus	13266	NC_004148	Human metapneumovirus strain HMPV/Homo sapiens/PER/FLE7544/2009/A		2015
	KJ627392	Negarnaviricota;Monjiviricetes;Mononegavirales;Pneumoviridae;Metapneumovirus	13231	*	Human metapneumovirus strain HMPV/Homo sapiens/PER/FLA4579/2008/A		2015
	KJ627393	Negarnaviricota;Monjiviricetes;Mononegavirales;Pneumoviridae;Metapneumovirus	13256	NC_004148	Human metapneumovirus strain HMPV/Homo sapiens/PER/FLE7209/2009/A		2015
	KJ627394	Negarnaviricota;Monjiviricetes;Mononegavirales;Pneumoviridae;Metapneumovirus	13220	NC_004148	Human metapneumovirus strain HMPV/Homo sapiens/PER/FPP00610/2011/A		2015
	KJ627396	Negarnaviricota;Monjiviricetes;Mononegavirales;Pneumoviridae;Metapneumovirus	13241	KJ627389	Human metapneumovirus strain HMPV/Homo sapiens/PER/FLI1305/2010/A		2015
	KJ627397	Negarnaviricota;Monjiviricetes;Mononegavirales;Pneumoviridae;Metapneumovirus	13220	KJ627432	Human metapneumovirus strain HMPV/Homo sapiens/PER/FPP00098/2010/B		2015
	KJ627398	Negarnaviricota;Monjiviricetes;Mononegavirales;Pneumoviridae;Metapneumovirus	13267	NC_004148	Human metapneumovirus strain HMPV/Homo sapiens/PER/FPP00505/2011/A		2015
	KJ627399	Negarnaviricota;Monjiviricetes;Mononegavirales;Pneumoviridae;Metapneumovirus	13262	NC_004148	Human metapneumovirus strain HMPV/Homo sapiens/PER/FLI4745/2010/A		2015
	KJ627400	Negarnaviricota;Monjiviricetes;Mononegavirales;Pneumoviridae;Metapneumovirus	13210	KJ627432	Human metapneumovirus strain HMPV/Homo sapiens/PER/CFI0466/2010/B		2015
	KJ627401	Negarnaviricota;Monjiviricetes;Mononegavirales;Pneumoviridae;Metapneumovirus	13222	NC_004148	Human metapneumovirus strain HMPV/Homo sapiens/PER/FPI01165/2011/A		2015
	KJ627402	Negarnaviricota;Monjiviricetes;Mononegavirales;Pneumoviridae;Metapneumovirus	13258	NC_004148	Human metapneumovirus strain HMPV/Homo sapiens/PER/FLA6964/2009/A		2015
	KJ627403	Negarnaviricota;Monjiviricetes;Mononegavirales;Pneumoviridae;Metapneumovirus	13229	NC_004148	Human metapneumovirus strain HMPV/Homo sapiens/PER/FLE7570/2009/A		2015
	KJ627404	Negarnaviricota;Monjiviricetes;Mononegavirales;Pneumoviridae;Metapneumovirus	13257	NC_004148	Human metapneumovirus strain HMPV/Homo sapiens/PER/FLA4816/2008/B		2015
	KJ627405	Negarnaviricota;Monjiviricetes;Mononegavirales;Pneumoviridae;Metapneumovirus	13234	NC_004148	Human metapneumovirus strain HMPV/Homo sapiens/PER/FLE7850/2010/A		2015
	KJ627406	Negarnaviricota;Monjiviricetes;Mononegavirales;Pneumoviridae;Metapneumovirus	13264	*	Human metapneumovirus strain HMPV/Homo sapiens/PER/FLE8149/2010/A		2015
	KJ627407	Negarnaviricota;Monjiviricetes;Mononegavirales;Pneumoviridae;Metapneumovirus	13220	NC_004148	Human metapneumovirus strain HMPV/Homo sapiens/PER/CFI1288/2011/A		2015
	KJ627408	Negarnaviricota;Monjiviricetes;Mononegavirales;Pneumoviridae;Metapneumovirus	13143	*	Human metapneumovirus strain HMPV/Homo sapiens/PER/CFI0350/2010/A		2015
	KJ627409	Negarnaviricota;Monjiviricetes;Mononegavirales;Pneumoviridae;Metapneumovirus	13256	NC_004148	Human metapneumovirus strain HMPV/Homo sapiens/PER/FLE7210/2009/A		2015
	KJ627410	Negarnaviricota;Monjiviricetes;Mononegavirales;Pneumoviridae;Metapneumovirus	13256	NC_004148	Human metapneumovirus strain HMPV/Homo sapiens/PER/FLE0586/2009/A		2015
	KJ627411	Negarnaviricota;Monjiviricetes;Mononegavirales;Pneumoviridae;Metapneumovirus	13154	NC_004148	Human metapneumovirus strain HMPV/Homo sapiens/PER/FLI1311/2010/A		2015
	KJ627412	Negarnaviricota;Monjiviricetes;Mononegavirales;Pneumoviridae;Metapneumovirus	13240	NC_004148	Human metapneumovirus strain HMPV/Homo sapiens/PER/FLE4458/2009/A		2015
	KJ627413	Negarnaviricota;Monjiviricetes;Mononegavirales;Pneumoviridae;Metapneumovirus	13266	NC_004148	Human metapneumovirus strain HMPV/Homo sapiens/PER/CFI1669/2012/A		2015
	KJ627414	Negarnaviricota;Monjiviricetes;Mononegavirales;Pneumoviridae;Metapneumovirus	13212	*	Human metapneumovirus strain HMPV/Homo sapiens/PER/CFI0497/2010/B		2015
	KJ627415	Negarnaviricota;Monjiviricetes;Mononegavirales;Pneumoviridae;Metapneumovirus	13138	KJ627421	Human metapneumovirus strain HMPV/Homo sapiens/PER/FPI01306/2011/A		2015
	KJ627416	Negarnaviricota;Monjiviricetes;Mononegavirales;Pneumoviridae;Metapneumovirus	13266	NC_004148	Human metapneumovirus strain HMPV/Homo sapiens/PER/FPP00544/2011/A		2015
	KJ627417	Negarnaviricota;Monjiviricetes;Mononegavirales;Pneumoviridae;Metapneumovirus	13261	NC_004148	Human metapneumovirus strain HMPV/Homo sapiens/PER/IQA1484/2010/A		2015
	KJ627418	Negarnaviricota;Monjiviricetes;Mononegavirales;Pneumoviridae;Metapneumovirus	13267	NC_004148	Human metapneumovirus strain HMPV/Homo sapiens/PER/FPP00366/2011/A		2015
	KJ627419	Negarnaviricota;Monjiviricetes;Mononegavirales;Pneumoviridae;Metapneumovirus	13267	NC_004148	Human metapneumovirus strain HMPV/Homo sapiens/PER/FPP00408/2011/A		2015
	KJ627420	Negarnaviricota;Monjiviricetes;Mononegavirales;Pneumoviridae;Metapneumovirus	13233	NC_004148	Human metapneumovirus strain HMPV/Homo sapiens/PER/FLE7219/2009/A		2015
	KJ627421	Negarnaviricota;Monjiviricetes;Mononegavirales;Pneumoviridae;Metapneumovirus	13260	*	Human metapneumovirus strain HMPV/Homo sapiens/PER/FPP00416/2011/A		2015
	KJ627422	Negarnaviricota;Monjiviricetes;Mononegavirales;Pneumoviridae;Metapneumovirus	13258	NC_004148	Human metapneumovirus strain HMPV/Homo sapiens/PER/FLE7120/2009/A		2015
	KJ627423	Negarnaviricota;Monjiviricetes;Mononegavirales;Pneumoviridae;Metapneumovirus	13267	NC_004148	Human metapneumovirus strain HMPV/Homo sapiens/PER/CFI1657/2012/A		2015
	KJ627424	Negarnaviricota;Monjiviricetes;Mononegavirales;Pneumoviridae;Metapneumovirus	13188	NC_004148	Human metapneumovirus strain HMPV/Homo sapiens/PER/FLA5834/2009/A		2015
	KJ627425	Negarnaviricota;Monjiviricetes;Mononegavirales;Pneumoviridae;Metapneumovirus	13266	NC_004148	Human metapneumovirus strain HMPV/Homo sapiens/PER/CFI1303/2011/A		2015
	KJ627426	Negarnaviricota;Monjiviricetes;Mononegavirales;Pneumoviridae;Metapneumovirus	13256	NC_004148	Human metapneumovirus strain HMPV/Homo sapiens/PER/FLA5066/2008/A		2015
	KJ627427	Negarnaviricota;Monjiviricetes;Mononegavirales;Pneumoviridae;Metapneumovirus	13258	NC_004148	Human metapneumovirus strain HMPV/Homo sapiens/PER/FPP01153/2012/A		2015
	KJ627428	Negarnaviricota;Monjiviricetes;Mononegavirales;Pneumoviridae;Metapneumovirus	13266	NC_004148	Human metapneumovirus strain HMPV/Homo sapiens/PER/CFI1717/2012/A		2015
	KJ627429	Negarnaviricota;Monjiviricetes;Mononegavirales;Pneumoviridae;Metapneumovirus	13114	*	Human metapneumovirus strain HMPV/Homo sapiens/PER/CFI1235/2011/A		2015
	KJ627430	Negarnaviricota;Monjiviricetes;Mononegavirales;Pneumoviridae;Metapneumovirus	13258	NC_004148	Human metapneumovirus strain HMPV/Homo sapiens/PER/FLE7557/2009/A		2015
	KJ627431	Negarnaviricota;Monjiviricetes;Mononegavirales;Pneumoviridae;Metapneumovirus	13225	KJ627435	Human metapneumovirus strain HMPV/Homo sapiens/PER/FLA6941/2009/A		2015
	KJ627432	Negarnaviricota;Monjiviricetes;Mononegavirales;Pneumoviridae;Metapneumovirus	13210	*	Human metapneumovirus strain HMPV/Homo sapiens/PER/FLE7218/2009/A		2015
	KJ627433	Negarnaviricota;Monjiviricetes;Mononegavirales;Pneumoviridae;Metapneumovirus	13247	NC_004148	Human metapneumovirus strain HMPV/Homo sapiens/PER/IPE00957/2012/A		2015
	KJ627434	Negarnaviricota;Monjiviricetes;Mononegavirales;Pneumoviridae;Metapneumovirus	13256	NC_004148	Human metapneumovirus strain HMPV/Homo sapiens/PER/FLA5055/2008/A		2015
	KJ627435	Negarnaviricota;Monjiviricetes;Mononegavirales;Pneumoviridae;Metapneumovirus	13225	*	Human metapneumovirus strain HMPV/Homo sapiens/PER/FLE0425/2009/A		2015
	KJ627436	Negarnaviricota;Monjiviricetes;Mononegavirales;Pneumoviridae;Metapneumovirus	13137	NC_004148	Human metapneumovirus strain HMPV/Homo sapiens/PER/FLE7537/2009/A		2015
	KJ627437	Negarnaviricota;Monjiviricetes;Mononegavirales;Pneumoviridae;Metapneumovirus	13251	NC_004148	Human metapneumovirus strain HMPV/Homo sapiens/PER/FPP00726/2011/A		2015
	NC_004148	Negarnaviricota;Monjiviricetes;Mononegavirales;Pneumoviridae;Metapneumovirus	13335	*	Human metapneumovirus		2015
	AF013254	Negarnaviricota;Monjiviricetes;Mononegavirales;Pneumoviridae;Orthopneumovirus	15225	NC_001781	Human respiratory syncytial virus wildtype strain B1		2015
	AF092942	Negarnaviricota;Monjiviricetes;Mononegavirales;Pneumoviridae;Orthopneumovirus	15140	NC_001989	Bovine respiratory syncytial virus strain ATue51908		2015
	AF295543	Negarnaviricota;Monjiviricetes;Mononegavirales;Pneumoviridae;Orthopneumovirus	15140	NC_001989	Bovine respiratory syncytial virus ATCC51908		2015
	AY353550	Negarnaviricota;Monjiviricetes;Mononegavirales;Pneumoviridae;Orthopneumovirus	15225	NC_001781	Human Respiratory syncytial virus 9320		2015
	AY729016	Negarnaviricota;Monjiviricetes;Mononegavirales;Pneumoviridae;Orthopneumovirus	14886	*	Pneumonia virus of mice strain 15		2015
	AY743909	Negarnaviricota;Monjiviricetes;Mononegavirales;Pneumoviridae;Orthopneumovirus	14885	NC_025344	Pneumonia virus of mice J3666		2015
	AY743910	Negarnaviricota;Monjiviricetes;Mononegavirales;Pneumoviridae;Orthopneumovirus	14887	*	Pneumonia virus of mice 15		2015
	AY911262	Negarnaviricota;Monjiviricetes;Mononegavirales;Pneumoviridae;Orthopneumovirus	15226	KP317953	Human respiratory syncytial virus strain ATCC VR-26		2015
	FJ948820	Negarnaviricota;Monjiviricetes;Mononegavirales;Pneumoviridae;Orthopneumovirus	15223	*	Human respiratory syncytial virus strain 98-25147-X		2015
	GU591758	Negarnaviricota;Monjiviricetes;Mononegavirales;Pneumoviridae;Orthopneumovirus	15212	KP317953	Human respiratory syncytial virus isolate RSV-1		2015
	GU591759	Negarnaviricota;Monjiviricetes;Mononegavirales;Pneumoviridae;Orthopneumovirus	15210	*	Human respiratory syncytial virus isolate RSV-2		2015
	GU591760	Negarnaviricota;Monjiviricetes;Mononegavirales;Pneumoviridae;Orthopneumovirus	15218	KP317953	Human respiratory syncytial virus isolate RSV-3		2015
	GU591761	Negarnaviricota;Monjiviricetes;Mononegavirales;Pneumoviridae;Orthopneumovirus	15219	KP317953	Human respiratory syncytial virus isolate RSV-4		2015
	GU591762	Negarnaviricota;Monjiviricetes;Mononegavirales;Pneumoviridae;Orthopneumovirus	15214	KP317953	Human respiratory syncytial virus isolate RSV-5		2015
	GU591763	Negarnaviricota;Monjiviricetes;Mononegavirales;Pneumoviridae;Orthopneumovirus	15220	KP317953	Human respiratory syncytial virus isolate RSV-6		2015
	GU591764	Negarnaviricota;Monjiviricetes;Mononegavirales;Pneumoviridae;Orthopneumovirus	15222	*	Human respiratory syncytial virus isolate RSV-7		2015
	GU591765	Negarnaviricota;Monjiviricetes;Mononegavirales;Pneumoviridae;Orthopneumovirus	15212	KP317953	Human respiratory syncytial virus isolate RSV-8		2015
	GU591766	Negarnaviricota;Monjiviricetes;Mononegavirales;Pneumoviridae;Orthopneumovirus	15219	KP317953	Human respiratory syncytial virus isolate RSV-9		2015
	GU591767	Negarnaviricota;Monjiviricetes;Mononegavirales;Pneumoviridae;Orthopneumovirus	15219	KP317953	Human respiratory syncytial virus isolate RSV-10		2015
	GU591768	Negarnaviricota;Monjiviricetes;Mononegavirales;Pneumoviridae;Orthopneumovirus	15215	KP317953	Human respiratory syncytial virus isolate RSV-11		2015
	GU591769	Negarnaviricota;Monjiviricetes;Mononegavirales;Pneumoviridae;Orthopneumovirus	15211	KP317953	Human respiratory syncytial virus isolate RSV-12		2015
	GU591770	Negarnaviricota;Monjiviricetes;Mononegavirales;Pneumoviridae;Orthopneumovirus	15215	KP317953	Human respiratory syncytial virus isolate RSV-13		2015
	GU591771	Negarnaviricota;Monjiviricetes;Mononegavirales;Pneumoviridae;Orthopneumovirus	15218	KP317953	Human respiratory syncytial virus isolate RSV-I-14		2015
	JF920046	Negarnaviricota;Monjiviricetes;Mononegavirales;Pneumoviridae;Orthopneumovirus	15145	KP856968	Human respiratory syncytial virus strain A/WI/629-2/07		2015
	JF920047	Negarnaviricota;Monjiviricetes;Mononegavirales;Pneumoviridae;Orthopneumovirus	15121	KP856968	Human respiratory syncytial virus strain A/WI/629-23/08		2015
	JF920048	Negarnaviricota;Monjiviricetes;Mononegavirales;Pneumoviridae;Orthopneumovirus	15145	KP856968	Human respiratory syncytial virus strain A/WI/629-9-2/07		2015
	JF920049	Negarnaviricota;Monjiviricetes;Mononegavirales;Pneumoviridae;Orthopneumovirus	15145	KP856968	Human respiratory syncytial virus strain A/WI/629-22/07		2015
	JF920050	Negarnaviricota;Monjiviricetes;Mononegavirales;Pneumoviridae;Orthopneumovirus	15145	KP856968	Human respiratory syncytial virus strain A/WI/629-DC9/08-09		2015
	JF920051	Negarnaviricota;Monjiviricetes;Mononegavirales;Pneumoviridae;Orthopneumovirus	15119	KP856968	Human respiratory syncytial virus strain A/WI/629-21/07		2015
	JF920052	Negarnaviricota;Monjiviricetes;Mononegavirales;Pneumoviridae;Orthopneumovirus	15141	KP856968	Human respiratory syncytial virus strain A/WI/629-Q0154/10		2015
	JF920053	Negarnaviricota;Monjiviricetes;Mononegavirales;Pneumoviridae;Orthopneumovirus	15099	KP856968	Human respiratory syncytial virus strain A/WI/629-Q0284/10		2015
	JF920054	Negarnaviricota;Monjiviricetes;Mononegavirales;Pneumoviridae;Orthopneumovirus	15097	KP856968	Human respiratory syncytial virus strain A/WI/629-Q0282/10		2015
	JF920057	Negarnaviricota;Monjiviricetes;Mononegavirales;Pneumoviridae;Orthopneumovirus	15149	*	Human respiratory syncytial virus strain A/WI/629-4239/98		2015
	JF920058	Negarnaviricota;Monjiviricetes;Mononegavirales;Pneumoviridae;Orthopneumovirus	15150	KP856968	Human respiratory syncytial virus strain A/WI/629-17/06-07		2015
	JF920062	Negarnaviricota;Monjiviricetes;Mononegavirales;Pneumoviridae;Orthopneumovirus	15150	KP856968	Human respiratory syncytial virus strain A/WI/629-3248/98		2015
	JF920065	Negarnaviricota;Monjiviricetes;Mononegavirales;Pneumoviridae;Orthopneumovirus	15151	KP856968	Human respiratory syncytial virus strain A/WI/629-4071/98		2015
	JF920069	Negarnaviricota;Monjiviricetes;Mononegavirales;Pneumoviridae;Orthopneumovirus	15158	KP856968	Human respiratory syncytial virus strain A/WI/629-3/06-07		2015
	JQ582843	Negarnaviricota;Monjiviricetes;Mononegavirales;Pneumoviridae;Orthopneumovirus	15216	NC_001781	Human respiratory syncytial virus strain NH1125		2015
	JQ582844	Negarnaviricota;Monjiviricetes;Mononegavirales;Pneumoviridae;Orthopneumovirus	15283	KP663730	Human respiratory syncytial virus strain NH1067		2015
	JQ901447	Negarnaviricota;Monjiviricetes;Mononegavirales;Pneumoviridae;Orthopneumovirus	15207	KP317953	Human respiratory syncytial virus strain 01-000312		2015
	JQ901448	Negarnaviricota;Monjiviricetes;Mononegavirales;Pneumoviridae;Orthopneumovirus	15213	KP317953	Human respiratory syncytial virus strain 01-000583		2015
	JQ901449	Negarnaviricota;Monjiviricetes;Mononegavirales;Pneumoviridae;Orthopneumovirus	15213	KP317953	Human respiratory syncytial virus isolate 01-000868		2015
	JQ901450	Negarnaviricota;Monjiviricetes;Mononegavirales;Pneumoviridae;Orthopneumovirus	15220	KP317953	Human respiratory syncytial virus isolate 01-002215		2015
	JQ901451	Negarnaviricota;Monjiviricetes;Mononegavirales;Pneumoviridae;Orthopneumovirus	15212	KP317953	Human respiratory syncytial virus isolate 01-002279		2015
	JQ901452	Negarnaviricota;Monjiviricetes;Mononegavirales;Pneumoviridae;Orthopneumovirus	15216	KP317953	Human respiratory syncytial virus isolate 01-031282		2015
	JQ901453	Negarnaviricota;Monjiviricetes;Mononegavirales;Pneumoviridae;Orthopneumovirus	15216	KP317953	Human respiratory syncytial virus isolate 02-000110		2015
	JQ901454	Negarnaviricota;Monjiviricetes;Mononegavirales;Pneumoviridae;Orthopneumovirus	15212	KP317953	Human respiratory syncytial virus isolate 02-00291		2015
	JQ901455	Negarnaviricota;Monjiviricetes;Mononegavirales;Pneumoviridae;Orthopneumovirus	15212	KP317953	Human respiratory syncytial virus isolate 02-017863		2015
	JQ901456	Negarnaviricota;Monjiviricetes;Mononegavirales;Pneumoviridae;Orthopneumovirus	15211	KP317953	Human respiratory syncytial virus isolate 03-033338		2015
	JQ901457	Negarnaviricota;Monjiviricetes;Mononegavirales;Pneumoviridae;Orthopneumovirus	15212	KP317953	Human respiratory syncytial virus isolate 03-036456		2015
	JQ901458	Negarnaviricota;Monjiviricetes;Mononegavirales;Pneumoviridae;Orthopneumovirus	15217	KP317953	Human respiratory syncytial virus isolate 03-036544		2015
	JX015479	Negarnaviricota;Monjiviricetes;Mononegavirales;Pneumoviridae;Orthopneumovirus	15205	KP317953	Human respiratory syncytial virus isolate 11-000271		2015
	JX015480	Negarnaviricota;Monjiviricetes;Mononegavirales;Pneumoviridae;Orthopneumovirus	15214	KP317953	Human respiratory syncytial virus isolate 07-040054		2015
	JX015481	Negarnaviricota;Monjiviricetes;Mononegavirales;Pneumoviridae;Orthopneumovirus	15206	KP317953	Human respiratory syncytial virus isolate 09-000457		2015
	JX015482	Negarnaviricota;Monjiviricetes;Mononegavirales;Pneumoviridae;Orthopneumovirus	15121	KP856968	Human respiratory syncytial virus isolate BE06-6650		2015
	JX015483	Negarnaviricota;Monjiviricetes;Mononegavirales;Pneumoviridae;Orthopneumovirus	15207	KP317953	Human respiratory syncytial virus isolate 08-047045		2015
	JX015484	Negarnaviricota;Monjiviricetes;Mononegavirales;Pneumoviridae;Orthopneumovirus	15205	KP317953	Human respiratory syncytial virus isolate RSV572		2015
	JX015485	Negarnaviricota;Monjiviricetes;Mononegavirales;Pneumoviridae;Orthopneumovirus	15211	KP317953	Human respiratory syncytial virus isolate 05-000257		2015
	JX015486	Negarnaviricota;Monjiviricetes;Mononegavirales;Pneumoviridae;Orthopneumovirus	15212	KP317953	Human respiratory syncytial virus isolate 05-000417		2015
	JX015487	Negarnaviricota;Monjiviricetes;Mononegavirales;Pneumoviridae;Orthopneumovirus	15211	KP317953	Human respiratory syncytial virus isolate 06-000103		2015
	JX015488	Negarnaviricota;Monjiviricetes;Mononegavirales;Pneumoviridae;Orthopneumovirus	15211	KP317953	Human respiratory syncytial virus isolate 06-000827		2015
	JX015489	Negarnaviricota;Monjiviricetes;Mononegavirales;Pneumoviridae;Orthopneumovirus	15205	KP317953	Human respiratory syncytial virus isolate 07-039193		2015
	JX015490	Negarnaviricota;Monjiviricetes;Mononegavirales;Pneumoviridae;Orthopneumovirus	15205	KP317953	Human respiratory syncytial virus isolate RSV597		2015
	JX015491	Negarnaviricota;Monjiviricetes;Mononegavirales;Pneumoviridae;Orthopneumovirus	15205	KP317953	Human respiratory syncytial virus isolate RSV607		2015
	JX015492	Negarnaviricota;Monjiviricetes;Mononegavirales;Pneumoviridae;Orthopneumovirus	15205	KP317953	Human respiratory syncytial virus isolate 07-041785		2015
	JX015493	Negarnaviricota;Monjiviricetes;Mononegavirales;Pneumoviridae;Orthopneumovirus	15205	KP317953	Human respiratory syncytial virus isolate 08-000507		2015
	JX015494	Negarnaviricota;Monjiviricetes;Mononegavirales;Pneumoviridae;Orthopneumovirus	15205	KP317953	Human respiratory syncytial virus isolate 08-001411		2015
	JX015495	Negarnaviricota;Monjiviricetes;Mononegavirales;Pneumoviridae;Orthopneumovirus	15205	KP317953	Human respiratory syncytial virus isolate 08-042544		2015
	JX015496	Negarnaviricota;Monjiviricetes;Mononegavirales;Pneumoviridae;Orthopneumovirus	15205	KP317953	Human respiratory syncytial virus isolate 08-042735		2015
	JX015497	Negarnaviricota;Monjiviricetes;Mononegavirales;Pneumoviridae;Orthopneumovirus	15206	KP317953	Human respiratory syncytial virus isolate 08-044640		2015
	JX015498	Negarnaviricota;Monjiviricetes;Mononegavirales;Pneumoviridae;Orthopneumovirus	15202	*	Human respiratory syncytial virus isolate 08-046972		2015
	JX015499	Negarnaviricota;Monjiviricetes;Mononegavirales;Pneumoviridae;Orthopneumovirus	15206	KP317953	Human respiratory syncytial virus isolate BE08-5146		2015
	JX069798	Negarnaviricota;Monjiviricetes;Mononegavirales;Pneumoviridae;Orthopneumovirus	15199	KP317953	Human respiratory syncytial virus strain RSVA/human/USA/A2001-02-20/2001/GA2		2015
	JX069799	Negarnaviricota;Monjiviricetes;Mononegavirales;Pneumoviridae;Orthopneumovirus	15193	KP856968	Human respiratory syncytial virus strain RSVA/human/USA/A2001-03-12/2001/GA2		2015
	JX069800	Negarnaviricota;Monjiviricetes;Mononegavirales;Pneumoviridae;Orthopneumovirus	15194	KP856968	Human respiratory syncytial virus strain RSVA/human/USA/A1997-12-35/1997		2015
	JX069801	Negarnaviricota;Monjiviricetes;Mononegavirales;Pneumoviridae;Orthopneumovirus	15193	KP856968	Human respiratory syncytial virus strain RSVA/human/USA/A1998-03-02/1998		2015
	JX069802	Negarnaviricota;Monjiviricetes;Mononegavirales;Pneumoviridae;Orthopneumovirus	15194	KP856968	Human respiratory syncytial virus strain RSVA/human/USA/A1998-12-21/1998		2015
	JX069803	Negarnaviricota;Monjiviricetes;Mononegavirales;Pneumoviridae;Orthopneumovirus	15194	KP856968	Human respiratory syncytial virus strain RSVA/human/USA/A2000-03-04/2000		2015
	JX576729	Negarnaviricota;Monjiviricetes;Mononegavirales;Pneumoviridae;Orthopneumovirus	15275	KP663730	Human respiratory syncytial virus strain BE/5133/08 from Belgium		2015
	JX576730	Negarnaviricota;Monjiviricetes;Mononegavirales;Pneumoviridae;Orthopneumovirus	15276	KP663730	Human respiratory syncytial virus strain BE/5150/08 from Belgium		2015
	JX576731	Negarnaviricota;Monjiviricetes;Mononegavirales;Pneumoviridae;Orthopneumovirus	15274	KP663730	Human respiratory syncytial virus strain BE/5649/08 from Belgium		2015
	JX576732	Negarnaviricota;Monjiviricetes;Mononegavirales;Pneumoviridae;Orthopneumovirus	15276	KP663730	Human respiratory syncytial virus strain BE/7004/06 from Belgium		2015
	JX576733	Negarnaviricota;Monjiviricetes;Mononegavirales;Pneumoviridae;Orthopneumovirus	15275	KP663730	Human respiratory syncytial virus strain 12-004620 from Netherlands		2015
	JX576734	Negarnaviricota;Monjiviricetes;Mononegavirales;Pneumoviridae;Orthopneumovirus	15275	KP663730	Human respiratory syncytial virus strain 12-003981 from Netherlands		2015
	JX576735	Negarnaviricota;Monjiviricetes;Mononegavirales;Pneumoviridae;Orthopneumovirus	15275	KP663730	Human respiratory syncytial virus strain 12-002874 from Netherlands		2015
	JX576736	Negarnaviricota;Monjiviricetes;Mononegavirales;Pneumoviridae;Orthopneumovirus	15275	KP663730	Human respiratory syncytial virus strain 12-001238 from Netherlands		2015
	JX576737	Negarnaviricota;Monjiviricetes;Mononegavirales;Pneumoviridae;Orthopneumovirus	15279	KP663730	Human respiratory syncytial virus strain 10-053640 from Netherlands		2015
	JX576738	Negarnaviricota;Monjiviricetes;Mononegavirales;Pneumoviridae;Orthopneumovirus	15275	KP663730	Human respiratory syncytial virus strain 10-053210 from Netherlands		2015
	JX576739	Negarnaviricota;Monjiviricetes;Mononegavirales;Pneumoviridae;Orthopneumovirus	15274	KP663730	Human respiratory syncytial virus strain 09-053165 from Netherlands		2015
	JX576740	Negarnaviricota;Monjiviricetes;Mononegavirales;Pneumoviridae;Orthopneumovirus	15274	KP663730	Human respiratory syncytial virus strain 09-053157 from Netherlands		2015
	JX576741	Negarnaviricota;Monjiviricetes;Mononegavirales;Pneumoviridae;Orthopneumovirus	15275	KP663730	Human respiratory syncytial virus strain 09-052617 from Netherlands		2015
	JX576742	Negarnaviricota;Monjiviricetes;Mononegavirales;Pneumoviridae;Orthopneumovirus	15276	KP663730	Human respiratory syncytial virus strain 09-052281 from Netherlands		2015
	JX576743	Negarnaviricota;Monjiviricetes;Mononegavirales;Pneumoviridae;Orthopneumovirus	15276	KP663730	Human respiratory syncytial virus strain 09-052064 from Netherlands		2015
	JX576744	Negarnaviricota;Monjiviricetes;Mononegavirales;Pneumoviridae;Orthopneumovirus	15275	KP663730	Human respiratory syncytial virus strain 08-046532 from Netherlands		2015
	JX576745	Negarnaviricota;Monjiviricetes;Mononegavirales;Pneumoviridae;Orthopneumovirus	15279	KP663730	Human respiratory syncytial virus strain 08-045952 from Netherlands		2015
	JX576746	Negarnaviricota;Monjiviricetes;Mononegavirales;Pneumoviridae;Orthopneumovirus	15276	KP663730	Human respiratory syncytial virus strain 08-045604 from Netherlands		2015
	JX576747	Negarnaviricota;Monjiviricetes;Mononegavirales;Pneumoviridae;Orthopneumovirus	15283	KP663730	Human respiratory syncytial virus strain 08-045420 from Netherlands		2015
	JX576748	Negarnaviricota;Monjiviricetes;Mononegavirales;Pneumoviridae;Orthopneumovirus	15275	KP663730	Human respiratory syncytial virus strain 07-038682 from Netherlands		2015
	JX576749	Negarnaviricota;Monjiviricetes;Mononegavirales;Pneumoviridae;Orthopneumovirus	15276	KP663730	Human respiratory syncytial virus strain 07-038176 from Netherlands		2015
	JX576750	Negarnaviricota;Monjiviricetes;Mononegavirales;Pneumoviridae;Orthopneumovirus	15285	*	Human respiratory syncytial virus strain 07-008482 from Netherlands		2015
	JX576751	Negarnaviricota;Monjiviricetes;Mononegavirales;Pneumoviridae;Orthopneumovirus	15276	KP663730	Human respiratory syncytial virus strain 07-000431 from Netherlands		2015
	JX576752	Negarnaviricota;Monjiviricetes;Mononegavirales;Pneumoviridae;Orthopneumovirus	15278	KP663730	Human respiratory syncytial virus strain 06-039982 from Netherlands		2015
	JX576753	Negarnaviricota;Monjiviricetes;Mononegavirales;Pneumoviridae;Orthopneumovirus	15276	KP663730	Human respiratory syncytial virus strain 06-036027 from Netherlands		2015
	JX576754	Negarnaviricota;Monjiviricetes;Mononegavirales;Pneumoviridae;Orthopneumovirus	15275	KP663730	Human respiratory syncytial virus strain 05-040399 from Netherlands		2015
	JX576755	Negarnaviricota;Monjiviricetes;Mononegavirales;Pneumoviridae;Orthopneumovirus	15275	KP663730	Human respiratory syncytial virus strain 05-040058 from Netherlands		2015
	JX576756	Negarnaviricota;Monjiviricetes;Mononegavirales;Pneumoviridae;Orthopneumovirus	15274	KP663730	Human respiratory syncytial virus strain 05-039452 from Netherlands		2015
	JX576757	Negarnaviricota;Monjiviricetes;Mononegavirales;Pneumoviridae;Orthopneumovirus	15278	KP663730	Human respiratory syncytial virus strain 05-004042 from Netherlands		2015
	JX576758	Negarnaviricota;Monjiviricetes;Mononegavirales;Pneumoviridae;Orthopneumovirus	15283	KP663730	Human respiratory syncytial virus strain 05-001965 from Netherlands		2015
	JX576759	Negarnaviricota;Monjiviricetes;Mononegavirales;Pneumoviridae;Orthopneumovirus	15277	KP663730	Human respiratory syncytial virus strain 03-034613 from Netherlands		2015
	JX576760	Negarnaviricota;Monjiviricetes;Mononegavirales;Pneumoviridae;Orthopneumovirus	15216	NC_001781	Human respiratory syncytial virus strain 03-000005 from Netherlands		2015
	JX576761	Negarnaviricota;Monjiviricetes;Mononegavirales;Pneumoviridae;Orthopneumovirus	15281	*	Human respiratory syncytial virus strain 02-028215 from Netherlands		2015
	JX576762	Negarnaviricota;Monjiviricetes;Mononegavirales;Pneumoviridae;Orthopneumovirus	15283	KP663730	Human respiratory syncytial virus strain 02-000467 from Netherlands		2015
	JX627336	Negarnaviricota;Monjiviricetes;Mononegavirales;Pneumoviridae;Orthopneumovirus	15277	KT285064	Human respiratory syncytial virus strain RSVA/GN435/11		2015
	KC731482	Negarnaviricota;Monjiviricetes;Mononegavirales;Pneumoviridae;Orthopneumovirus	15231	*	Human respiratory syncytial virus strain RSV-A/NIV1114046/11		2015
	KC731483	Negarnaviricota;Monjiviricetes;Mononegavirales;Pneumoviridae;Orthopneumovirus	15176	KP856968	Human respiratory syncytial virus strain RSV-A/NIV1114073/11		2015
	KC978856	Negarnaviricota;Monjiviricetes;Mononegavirales;Pneumoviridae;Orthopneumovirus	15151	KP856968	Human respiratory syncytial virus strain A/Chongqing/13-73/11.or		2015
	KF015281	Negarnaviricota;Monjiviricetes;Mononegavirales;Pneumoviridae;Orthopneumovirus	14885	NC_025344	Canine pneumovirus strain dog/Bari/100-12/ITA/2012		2015
	KF530259	Negarnaviricota;Monjiviricetes;Mononegavirales;Pneumoviridae;Orthopneumovirus	15201	KP663730	Human respiratory syncytial virus strain RSVB/Homo sapiens/ZAF/319/2006		2015
	KF530260	Negarnaviricota;Monjiviricetes;Mononegavirales;Pneumoviridae;Orthopneumovirus	14980	*	Human respiratory syncytial virus strain RSVA/Homo sapiens/ARG/170/2005		2015
	KF530261	Negarnaviricota;Monjiviricetes;Mononegavirales;Pneumoviridae;Orthopneumovirus	15100	KP856968	Human respiratory syncytial virus strain RSVA/Homo sapiens/DEU/106/2008		2015
	KF530268	Negarnaviricota;Monjiviricetes;Mononegavirales;Pneumoviridae;Orthopneumovirus	15128	KP856968	Human respiratory syncytial virus strain RSVA/Homo sapiens/MEX/59/2007		2015
	KF530269	Negarnaviricota;Monjiviricetes;Mononegavirales;Pneumoviridae;Orthopneumovirus	15049	*	Human respiratory syncytial virus strain RSVA/Hep2_lab/USA/629-Q0030_RSV60/2009		2015
	KF640637	Negarnaviricota;Monjiviricetes;Mononegavirales;Pneumoviridae;Orthopneumovirus	15277	KP663730	Human respiratory syncytial virus isolate B05		2015
	KF826820	Negarnaviricota;Monjiviricetes;Mononegavirales;Pneumoviridae;Orthopneumovirus	14647	*	Human respiratory syncytial virus strain RSVB/Homo sapiens/ITA/134/2009		2015
	KF826821	Negarnaviricota;Monjiviricetes;Mononegavirales;Pneumoviridae;Orthopneumovirus	15177	KP856968	Human respiratory syncytial virus strain RSVA/Homo sapiens/USA/629-8-2/2007		2015
	KF826822	Negarnaviricota;Monjiviricetes;Mononegavirales;Pneumoviridae;Orthopneumovirus	15269	KP663730	Human respiratory syncytial virus strain RSVB/Homo sapiens/USA/629-5/2007		2015
	KF826823	Negarnaviricota;Monjiviricetes;Mononegavirales;Pneumoviridae;Orthopneumovirus	15197	KP856968	Human respiratory syncytial virus strain RSVA/Homo sapiens/USA/629-4360/1998		2015
	KF826824	Negarnaviricota;Monjiviricetes;Mononegavirales;Pneumoviridae;Orthopneumovirus	15142	KP856968	Human respiratory syncytial virus strain RSVA/Homo sapiens/USA/629-4392/1998		2015
	KF826825	Negarnaviricota;Monjiviricetes;Mononegavirales;Pneumoviridae;Orthopneumovirus	15259	*	Human respiratory syncytial virus strain RSVB/Homo sapiens/MEX/20/2004		2015
	KF826826	Negarnaviricota;Monjiviricetes;Mononegavirales;Pneumoviridae;Orthopneumovirus	15197	KP856968	Human respiratory syncytial virus strain RSVA/Homo sapiens/MEX/23/2004		2015
	KF826827	Negarnaviricota;Monjiviricetes;Mononegavirales;Pneumoviridae;Orthopneumovirus	15209	*	Human respiratory syncytial virus strain RSVA/Homo sapiens/ARG/159/2004		2015
	KF826828	Negarnaviricota;Monjiviricetes;Mononegavirales;Pneumoviridae;Orthopneumovirus	15191	KP856968	Human respiratory syncytial virus strain RSVA/Homo sapiens/ARG/162/2004		2015
	KF826829	Negarnaviricota;Monjiviricetes;Mononegavirales;Pneumoviridae;Orthopneumovirus	15215	KP663730	Human respiratory syncytial virus strain RSVB/Homo sapiens/MEX/24/2005		2015
	KF826830	Negarnaviricota;Monjiviricetes;Mononegavirales;Pneumoviridae;Orthopneumovirus	15186	KP856968	Human respiratory syncytial virus strain RSVA/Homo sapiens/DEU/107/2009		2015
	KF826831	Negarnaviricota;Monjiviricetes;Mononegavirales;Pneumoviridae;Orthopneumovirus	15195	KP856968	Human respiratory syncytial virus strain RSVA/Homo sapiens/DEU/108/2009		2015
	KF826832	Negarnaviricota;Monjiviricetes;Mononegavirales;Pneumoviridae;Orthopneumovirus	15176	KP856968	Human respiratory syncytial virus strain RSVA/Homo sapiens/ITA/120/2009		2015
	KF826833	Negarnaviricota;Monjiviricetes;Mononegavirales;Pneumoviridae;Orthopneumovirus	15129	KP856968	Human respiratory syncytial virus strain RSVA/Homo sapiens/ITA/121/2009		2015
	KF826834	Negarnaviricota;Monjiviricetes;Mononegavirales;Pneumoviridae;Orthopneumovirus	15218	KP663730	Human respiratory syncytial virus strain RSVB/Hep2_lab/ITA/126_RSV78/2009		2015
	KF826835	Negarnaviricota;Monjiviricetes;Mononegavirales;Pneumoviridae;Orthopneumovirus	15238	KP663730	Human respiratory syncytial virus strain RSVB/Hep2_lab/ITA/127_RSV79/2009		2015
	KF826836	Negarnaviricota;Monjiviricetes;Mononegavirales;Pneumoviridae;Orthopneumovirus	15165	KP856968	Human respiratory syncytial virus strain RSVA/Homo sapiens/MEX/26/2006		2015
	KF826837	Negarnaviricota;Monjiviricetes;Mononegavirales;Pneumoviridae;Orthopneumovirus	15194	KP856968	Human respiratory syncytial virus strain RSVA/Homo sapiens/MEX/27/2006		2015
	KF826838	Negarnaviricota;Monjiviricetes;Mononegavirales;Pneumoviridae;Orthopneumovirus	15189	KP856968	Human respiratory syncytial virus strain RSVA/Homo sapiens/ARG/177/2006		2015
	KF826839	Negarnaviricota;Monjiviricetes;Mononegavirales;Pneumoviridae;Orthopneumovirus	15278	KP663730	Human respiratory syncytial virus strain RSVB/Homo sapiens/ARG/187/2006		2015
	KF826840	Negarnaviricota;Monjiviricetes;Mononegavirales;Pneumoviridae;Orthopneumovirus	15106	KP856968	Human respiratory syncytial virus strain RSVA/Homo sapiens/MEX/29/2007		2015
	KF826841	Negarnaviricota;Monjiviricetes;Mononegavirales;Pneumoviridae;Orthopneumovirus	15194	KP856968	Human respiratory syncytial virus strain RSVA/Homo sapiens/ARG/190/2007		2015
	KF826842	Negarnaviricota;Monjiviricetes;Mononegavirales;Pneumoviridae;Orthopneumovirus	15269	KP663730	Human respiratory syncytial virus strain RSVB/Homo sapiens/ARG/195/2007		2015
	KF826843	Negarnaviricota;Monjiviricetes;Mononegavirales;Pneumoviridae;Orthopneumovirus	15280	*	Human respiratory syncytial virus strain RSVB/Homo sapiens/MEX/51/2008		2015
	KF826844	Negarnaviricota;Monjiviricetes;Mononegavirales;Pneumoviridae;Orthopneumovirus	15218	KP663730	Human respiratory syncytial virus strain RSVB/Homo sapiens/MEX/62/2008		2015
	KF826845	Negarnaviricota;Monjiviricetes;Mononegavirales;Pneumoviridae;Orthopneumovirus	15147	KP856966	Human respiratory syncytial virus strain RSVB/Homo sapiens/ARG/201/2008		2015
	KF826846	Negarnaviricota;Monjiviricetes;Mononegavirales;Pneumoviridae;Orthopneumovirus	15142	KP856968	Human respiratory syncytial virus strain RSVA/Homo sapiens/ARG/202/2008		2015
	KF826847	Negarnaviricota;Monjiviricetes;Mononegavirales;Pneumoviridae;Orthopneumovirus	15179	KP856968	Human respiratory syncytial virus strain RSVA/Homo sapiens/AUS/248/2007		2015
	KF826848	Negarnaviricota;Monjiviricetes;Mononegavirales;Pneumoviridae;Orthopneumovirus	15190	KP856968	Human respiratory syncytial virus strain RSVA/Homo sapiens/AUS/249/2007		2015
	KF826849	Negarnaviricota;Monjiviricetes;Mononegavirales;Pneumoviridae;Orthopneumovirus	15182	KP856968	Human respiratory syncytial virus strain RSVA/Hep2_lab/USA/629-Q0115_RSV89/2010		2015
	KF826850	Negarnaviricota;Monjiviricetes;Mononegavirales;Pneumoviridae;Orthopneumovirus	15193	KP856968	Human respiratory syncytial virus strain RSVA/Homo sapiens/USA/629-11-1/2008		2015
	KF826851	Negarnaviricota;Monjiviricetes;Mononegavirales;Pneumoviridae;Orthopneumovirus	15279	KP663730	Human respiratory syncytial virus strain RSVB/Homo sapiens/USA/629-24/2007		2015
	KF826852	Negarnaviricota;Monjiviricetes;Mononegavirales;Pneumoviridae;Orthopneumovirus	15167	KP856968	Human respiratory syncytial virus strain RSVA/Homo sapiens/USA/629-1/2007		2015
	KF826853	Negarnaviricota;Monjiviricetes;Mononegavirales;Pneumoviridae;Orthopneumovirus	15183	KP856965	Human respiratory syncytial virus strain RSVB/Homo sapiens/DEU/114/2008		2015
	KF826854	Negarnaviricota;Monjiviricetes;Mononegavirales;Pneumoviridae;Orthopneumovirus	15192	KP856968	Human respiratory syncytial virus strain RSVA/Homo sapiens/ITA/119/2009		2015
	KF826855	Negarnaviricota;Monjiviricetes;Mononegavirales;Pneumoviridae;Orthopneumovirus	15163	*	Human respiratory syncytial virus strain RSVA/Homo sapiens/ITA/123/2009		2015
	KF826856	Negarnaviricota;Monjiviricetes;Mononegavirales;Pneumoviridae;Orthopneumovirus	15188	*	Human respiratory syncytial virus strain RSVA/Homo sapiens/ITA/125/2009		2015
	KF826857	Negarnaviricota;Monjiviricetes;Mononegavirales;Pneumoviridae;Orthopneumovirus	15278	KP663730	Human respiratory syncytial virus strain RSVB/Homo sapiens/ITA/129/2009		2015
	KF826858	Negarnaviricota;Monjiviricetes;Mononegavirales;Pneumoviridae;Orthopneumovirus	15233	KP663730	Human respiratory syncytial virus strain RSVB/Homo sapiens/ITA/130/2009		2015
	KF826859	Negarnaviricota;Monjiviricetes;Mononegavirales;Pneumoviridae;Orthopneumovirus	15263	KP663730	Human respiratory syncytial virus strain RSVB/Homo sapiens/ITA/131/2009		2015
	KF826860	Negarnaviricota;Monjiviricetes;Mononegavirales;Pneumoviridae;Orthopneumovirus	15249	*	Human respiratory syncytial virus strain RSVB/Homo sapiens/ITA/135/2009		2015
	KF893260	Negarnaviricota;Monjiviricetes;Mononegavirales;Pneumoviridae;Orthopneumovirus	15229	*	Human respiratory syncytial virus B strain N2		2015
	KF973319	Negarnaviricota;Monjiviricetes;Mononegavirales;Pneumoviridae;Orthopneumovirus	15137	KP856968	Respiratory syncytial virus type A isolate RSV-A/US/BID-V7335/2002		2015
	KF973320	Negarnaviricota;Monjiviricetes;Mononegavirales;Pneumoviridae;Orthopneumovirus	15168	KP856968	Respiratory syncytial virus type A isolate RSV-A/US/BID-V7336/2002		2015
	KF973321	Negarnaviricota;Monjiviricetes;Mononegavirales;Pneumoviridae;Orthopneumovirus	15170	KP856968	Respiratory syncytial virus type A isolate RSV-A/US/BID-V7337/2002		2015
	KF973322	Negarnaviricota;Monjiviricetes;Mononegavirales;Pneumoviridae;Orthopneumovirus	15170	KP856968	Respiratory syncytial virus type A isolate RSV-A/US/BID-V7338/2002		2015
	KF973323	Negarnaviricota;Monjiviricetes;Mononegavirales;Pneumoviridae;Orthopneumovirus	15168	KP856968	Respiratory syncytial virus type A isolate RSV-A/US/BID-V7339/2002		2015
	KF973324	Negarnaviricota;Monjiviricetes;Mononegavirales;Pneumoviridae;Orthopneumovirus	15142	KP856968	Respiratory syncytial virus type A isolate RSV-A/US/BID-V7340/2002		2015
	KF973325	Negarnaviricota;Monjiviricetes;Mononegavirales;Pneumoviridae;Orthopneumovirus	15196	KP856968	Respiratory syncytial virus type A isolate RSV-A/US/BID-V7342/2002		2015
	KF973326	Negarnaviricota;Monjiviricetes;Mononegavirales;Pneumoviridae;Orthopneumovirus	15128	KP856968	Respiratory syncytial virus type A isolate RSV-A/US/BID-V7343/2002		2015
	KF973327	Negarnaviricota;Monjiviricetes;Mononegavirales;Pneumoviridae;Orthopneumovirus	15138	KP856968	Respiratory syncytial virus type A isolate RSV-A/US/BID-V7344/2002		2015
	KF973328	Negarnaviricota;Monjiviricetes;Mononegavirales;Pneumoviridae;Orthopneumovirus	15169	KP856968	Respiratory syncytial virus type A isolate RSV-A/US/BID-V7345/2002		2015
	KF973329	Negarnaviricota;Monjiviricetes;Mononegavirales;Pneumoviridae;Orthopneumovirus	15152	KP856968	Respiratory syncytial virus type A isolate RSV-A/US/BID-V7346/2002		2015
	KF973330	Negarnaviricota;Monjiviricetes;Mononegavirales;Pneumoviridae;Orthopneumovirus	15169	KP856968	Respiratory syncytial virus type A isolate RSV-A/US/BID-V7347/2002		2015
	KF973331	Negarnaviricota;Monjiviricetes;Mononegavirales;Pneumoviridae;Orthopneumovirus	15213	KP317953	Respiratory syncytial virus type A isolate RSV-A/US/BID-V7348/2002		2015
	KF973332	Negarnaviricota;Monjiviricetes;Mononegavirales;Pneumoviridae;Orthopneumovirus	15090	KP856968	Respiratory syncytial virus type A isolate RSV-A/US/BID-V7349/2002		2015
	KF973333	Negarnaviricota;Monjiviricetes;Mononegavirales;Pneumoviridae;Orthopneumovirus	15170	KP856968	Respiratory syncytial virus type A isolate RSV-A/US/BID-V7350/2002		2015
	KF973334	Negarnaviricota;Monjiviricetes;Mononegavirales;Pneumoviridae;Orthopneumovirus	15201	KP317953	Respiratory syncytial virus type A isolate RSV-A/US/BID-V7351/2002		2015
	KF973335	Negarnaviricota;Monjiviricetes;Mononegavirales;Pneumoviridae;Orthopneumovirus	15092	KP856968	Respiratory syncytial virus type A isolate RSV-A/US/BID-V7354/2002		2015
	KF973336	Negarnaviricota;Monjiviricetes;Mononegavirales;Pneumoviridae;Orthopneumovirus	15128	KP856968	Respiratory syncytial virus type A isolate RSV-A/US/BID-V7355/2002		2015
	KF973338	Negarnaviricota;Monjiviricetes;Mononegavirales;Pneumoviridae;Orthopneumovirus	15170	KP856968	Respiratory syncytial virus type A isolate RSV-A/US/BID-V7357/2002		2015
	KF973339	Negarnaviricota;Monjiviricetes;Mononegavirales;Pneumoviridae;Orthopneumovirus	15155	KP856968	Respiratory syncytial virus type A isolate RSV-A/US/BID-V7358/2002		2015
	KF973340	Negarnaviricota;Monjiviricetes;Mononegavirales;Pneumoviridae;Orthopneumovirus	15138	KP856968	Respiratory syncytial virus type A isolate RSV-A/US/BID-V7359/2002		2015
	KJ627245	Negarnaviricota;Monjiviricetes;Mononegavirales;Pneumoviridae;Orthopneumovirus	15102	KP856968	Human respiratory syncytial virus strain RSVA/Homo sapiens/PER/FLI1323/2010		2015
	KJ627246	Negarnaviricota;Monjiviricetes;Mononegavirales;Pneumoviridae;Orthopneumovirus	14973	KP856968	Human respiratory syncytial virus strain RSVA/Homo sapiens/PER/FLA6790/2009		2015
	KJ627247	Negarnaviricota;Monjiviricetes;Mononegavirales;Pneumoviridae;Orthopneumovirus	15173	KP856966	Human respiratory syncytial virus strain RSVB/Homo sapiens/PER/FPP00592/2011		2015
	KJ627248	Negarnaviricota;Monjiviricetes;Mononegavirales;Pneumoviridae;Orthopneumovirus	15102	KP856968	Human respiratory syncytial virus strain RSVA/Homo sapiens/PER/FLA6927/2009		2015
	KJ627250	Negarnaviricota;Monjiviricetes;Mononegavirales;Pneumoviridae;Orthopneumovirus	15102	KP856968	Human respiratory syncytial virus strain RSVA/Homo sapiens/PER/FLI1381/2010		2015
	KJ627251	Negarnaviricota;Monjiviricetes;Mononegavirales;Pneumoviridae;Orthopneumovirus	15172	KP856966	Human respiratory syncytial virus strain RSVB/Homo sapiens/PER/FPP01361/2012		2015
	KJ627252	Negarnaviricota;Monjiviricetes;Mononegavirales;Pneumoviridae;Orthopneumovirus	15096	KP856968	Human respiratory syncytial virus strain RSVA/Homo sapiens/PER/FLE7874/2010		2015
	KJ627253	Negarnaviricota;Monjiviricetes;Mononegavirales;Pneumoviridae;Orthopneumovirus	14950	*	Human respiratory syncytial virus strain RSVA/Homo sapiens/PER/FLE3832/2009		2015
	KJ627254	Negarnaviricota;Monjiviricetes;Mononegavirales;Pneumoviridae;Orthopneumovirus	15171	KP856966	Human respiratory syncytial virus strain RSVB/Homo sapiens/PER/FPP00618/2011		2015
	KJ627255	Negarnaviricota;Monjiviricetes;Mononegavirales;Pneumoviridae;Orthopneumovirus	15107	KP856968	Human respiratory syncytial virus strain RSVA/Homo sapiens/PER/FLA6533/2009		2015
	KJ627256	Negarnaviricota;Monjiviricetes;Mononegavirales;Pneumoviridae;Orthopneumovirus	15102	KP856968	Human respiratory syncytial virus strain RSVA/Homo sapiens/PER/FLE2322/2009		2015
	KJ627257	Negarnaviricota;Monjiviricetes;Mononegavirales;Pneumoviridae;Orthopneumovirus	15101	KP856968	Human respiratory syncytial virus strain RSVA/Homo sapiens/PER/FLA5809/2009		2015
	KJ627258	Negarnaviricota;Monjiviricetes;Mononegavirales;Pneumoviridae;Orthopneumovirus	15102	KP856968	Human respiratory syncytial virus strain RSVA/Homo sapiens/PER/FLE9486/2010		2015
	KJ627259	Negarnaviricota;Monjiviricetes;Mononegavirales;Pneumoviridae;Orthopneumovirus	15101	KP856968	Human respiratory syncytial virus strain RSVA/Homo sapiens/PER/FPI01734/2011		2015
	KJ627260	Negarnaviricota;Monjiviricetes;Mononegavirales;Pneumoviridae;Orthopneumovirus	15114	KP856968	Human respiratory syncytial virus strain RSVA/Homo sapiens/PER/FLA0756/2008		2015
	KJ627261	Negarnaviricota;Monjiviricetes;Mononegavirales;Pneumoviridae;Orthopneumovirus	15101	KP856968	Human respiratory syncytial virus strain RSVA/Homo sapiens/PER/FLI1325/2010		2015
	KJ627262	Negarnaviricota;Monjiviricetes;Mononegavirales;Pneumoviridae;Orthopneumovirus	15175	KP856966	Human respiratory syncytial virus strain RSVB/Homo sapiens/PER/FPP01374/2012		2015
	KJ627263	Negarnaviricota;Monjiviricetes;Mononegavirales;Pneumoviridae;Orthopneumovirus	15102	KP856968	Human respiratory syncytial virus strain RSVA/Homo sapiens/PER/FLI2219/2010		2015
	KJ627264	Negarnaviricota;Monjiviricetes;Mononegavirales;Pneumoviridae;Orthopneumovirus	15173	KM042392	Human respiratory syncytial virus strain RSVA/Homo sapiens/PER/IPE01270/2012		2015
	KJ627266	Negarnaviricota;Monjiviricetes;Mononegavirales;Pneumoviridae;Orthopneumovirus	15104	KP856968	Human respiratory syncytial virus strain RSVA/Homo sapiens/PER/FLA6730/2009		2015
	KJ627267	Negarnaviricota;Monjiviricetes;Mononegavirales;Pneumoviridae;Orthopneumovirus	15101	KP856968	Human respiratory syncytial virus strain RSVA/Homo sapiens/PER/FLE7947/2010		2015
	KJ627268	Negarnaviricota;Monjiviricetes;Mononegavirales;Pneumoviridae;Orthopneumovirus	15102	KP856968	Human respiratory syncytial virus strain RSVA/Homo sapiens/PER/FLI1313/2010		2015
	KJ627269	Negarnaviricota;Monjiviricetes;Mononegavirales;Pneumoviridae;Orthopneumovirus	15102	KP856968	Human respiratory syncytial virus strain RSVA/Homo sapiens/PER/FLE7930/2010		2015
	KJ627270	Negarnaviricota;Monjiviricetes;Mononegavirales;Pneumoviridae;Orthopneumovirus	15102	KP856968	Human respiratory syncytial virus strain RSVA/Homo sapiens/PER/FLE8614/2010		2015
	KJ627271	Negarnaviricota;Monjiviricetes;Mononegavirales;Pneumoviridae;Orthopneumovirus	15103	KP856968	Human respiratory syncytial virus strain RSVA/Homo sapiens/PER/FLE0433/2009		2015
	KJ627272	Negarnaviricota;Monjiviricetes;Mononegavirales;Pneumoviridae;Orthopneumovirus	15102	KP856968	Human respiratory syncytial virus strain RSVA/Homo sapiens/PER/FLA6795/2009		2015
	KJ627273	Negarnaviricota;Monjiviricetes;Mononegavirales;Pneumoviridae;Orthopneumovirus	15102	KP856968	Human respiratory syncytial virus strain RSVA/Homo sapiens/PER/FLE8490/2010		2015
	KJ627274	Negarnaviricota;Monjiviricetes;Mononegavirales;Pneumoviridae;Orthopneumovirus	15104	KP856968	Human respiratory syncytial virus strain RSVA/Homo sapiens/PER/FLA6534/2009		2015
	KJ627275	Negarnaviricota;Monjiviricetes;Mononegavirales;Pneumoviridae;Orthopneumovirus	15101	KP856968	Human respiratory syncytial virus strain RSVA/Homo sapiens/PER/FLE9863/2010		2015
	KJ627276	Negarnaviricota;Monjiviricetes;Mononegavirales;Pneumoviridae;Orthopneumovirus	15103	KP856968	Human respiratory syncytial virus strain RSVA/Homo sapiens/PER/FLA6891/2009		2015
	KJ627277	Negarnaviricota;Monjiviricetes;Mononegavirales;Pneumoviridae;Orthopneumovirus	15177	KP856966	Human respiratory syncytial virus strain RSVB/Homo sapiens/PER/FPP00548/2011		2015
	KJ627278	Negarnaviricota;Monjiviricetes;Mononegavirales;Pneumoviridae;Orthopneumovirus	15172	KP856966	Human respiratory syncytial virus strain RSVB/Homo sapiens/PER/FLE8323/2010		2015
	KJ627279	Negarnaviricota;Monjiviricetes;Mononegavirales;Pneumoviridae;Orthopneumovirus	14962	*	Human respiratory syncytial virus strain RSVA/Homo sapiens/PER/FLE9753/2010		2015
	KJ627280	Negarnaviricota;Monjiviricetes;Mononegavirales;Pneumoviridae;Orthopneumovirus	15172	KP856966	Human respiratory syncytial virus strain RSVB/Homo sapiens/PER/FLA0166/2008		2015
	KJ627281	Negarnaviricota;Monjiviricetes;Mononegavirales;Pneumoviridae;Orthopneumovirus	15101	KP856968	Human respiratory syncytial virus strain RSVA/Homo sapiens/PER/FLA6737/2009		2015
	KJ627282	Negarnaviricota;Monjiviricetes;Mononegavirales;Pneumoviridae;Orthopneumovirus	15102	KP856968	Human respiratory syncytial virus strain RSVA/Homo sapiens/PER/FLA6623/2009		2015
	KJ627283	Negarnaviricota;Monjiviricetes;Mononegavirales;Pneumoviridae;Orthopneumovirus	15102	KP856968	Human respiratory syncytial virus strain RSVA/Homo sapiens/PER/FLE9981/2010		2015
	KJ627284	Negarnaviricota;Monjiviricetes;Mononegavirales;Pneumoviridae;Orthopneumovirus	15108	KP856968	Human respiratory syncytial virus strain RSVA/Homo sapiens/PER/FLA7779/2009		2015
	KJ627285	Negarnaviricota;Monjiviricetes;Mononegavirales;Pneumoviridae;Orthopneumovirus	15172	KP856966	Human respiratory syncytial virus strain RSVB/Homo sapiens/PER/FPP00604/2011		2015
	KJ627286	Negarnaviricota;Monjiviricetes;Mononegavirales;Pneumoviridae;Orthopneumovirus	15104	KP856968	Human respiratory syncytial virus strain RSVA/Homo sapiens/PER/FLA6646/2009		2015
	KJ627287	Negarnaviricota;Monjiviricetes;Mononegavirales;Pneumoviridae;Orthopneumovirus	15102	KP856968	Human respiratory syncytial virus strain RSVA/Homo sapiens/PER/FLE8797/2010		2015
	KJ627288	Negarnaviricota;Monjiviricetes;Mononegavirales;Pneumoviridae;Orthopneumovirus	15094	*	Human respiratory syncytial virus strain RSVA/Homo sapiens/PER/FLA7778/2009		2015
	KJ627289	Negarnaviricota;Monjiviricetes;Mononegavirales;Pneumoviridae;Orthopneumovirus	15108	KP856968	Human respiratory syncytial virus strain RSVA/Homo sapiens/PER/FLA7440/2009		2015
	KJ627290	Negarnaviricota;Monjiviricetes;Mononegavirales;Pneumoviridae;Orthopneumovirus	15101	KP856968	Human respiratory syncytial virus strain RSVA/Homo sapiens/PER/FLA6366/2009		2015
	KJ627291	Negarnaviricota;Monjiviricetes;Mononegavirales;Pneumoviridae;Orthopneumovirus	15095	KP856968	Human respiratory syncytial virus strain RSVA/Homo sapiens/PER/FLA7422/2009		2015
	KJ627292	Negarnaviricota;Monjiviricetes;Mononegavirales;Pneumoviridae;Orthopneumovirus	15102	KP856968	Human respiratory syncytial virus strain RSVA/Homo sapiens/PER/FLE9226/2010		2015
	KJ627293	Negarnaviricota;Monjiviricetes;Mononegavirales;Pneumoviridae;Orthopneumovirus	15102	KP856968	Human respiratory syncytial virus strain RSVA/Homo sapiens/PER/FLA7768/2009		2015
	KJ627294	Negarnaviricota;Monjiviricetes;Mononegavirales;Pneumoviridae;Orthopneumovirus	15101	KP856968	Human respiratory syncytial virus strain RSVA/Homo sapiens/PER/FLE9761/2010		2015
	KJ627295	Negarnaviricota;Monjiviricetes;Mononegavirales;Pneumoviridae;Orthopneumovirus	15102	KP856968	Human respiratory syncytial virus strain RSVA/Homo sapiens/PER/FLE8150/2010		2015
	KJ627296	Negarnaviricota;Monjiviricetes;Mononegavirales;Pneumoviridae;Orthopneumovirus	15102	KP856968	Human respiratory syncytial virus strain RSVA/Homo sapiens/PER/FLE9488/2010		2015
	KJ627297	Negarnaviricota;Monjiviricetes;Mononegavirales;Pneumoviridae;Orthopneumovirus	14972	KJ627253	Human respiratory syncytial virus strain RSVA/Homo sapiens/PER/FLE9956/2010		2015
	KJ627298	Negarnaviricota;Monjiviricetes;Mononegavirales;Pneumoviridae;Orthopneumovirus	15102	KP856968	Human respiratory syncytial virus strain RSVA/Homo sapiens/PER/FLE9214/2010		2015
	KJ627299	Negarnaviricota;Monjiviricetes;Mononegavirales;Pneumoviridae;Orthopneumovirus	15172	KP856966	Human respiratory syncytial virus strain RSVB/Homo sapiens/PER/FLU9371/2007		2015
	KJ627300	Negarnaviricota;Monjiviricetes;Mononegavirales;Pneumoviridae;Orthopneumovirus	15101	KP856968	Human respiratory syncytial virus strain RSVA/Homo sapiens/PER/FLA7447/2009		2015
	KJ627301	Negarnaviricota;Monjiviricetes;Mononegavirales;Pneumoviridae;Orthopneumovirus	15102	KP856968	Human respiratory syncytial virus strain RSVA/Homo sapiens/PER/FLE9262/2010		2015
	KJ627302	Negarnaviricota;Monjiviricetes;Mononegavirales;Pneumoviridae;Orthopneumovirus	15173	KP856966	Human respiratory syncytial virus strain RSVB/Homo sapiens/PER/FLA1266/2008		2015
	KJ627303	Negarnaviricota;Monjiviricetes;Mononegavirales;Pneumoviridae;Orthopneumovirus	14973	KP856968	Human respiratory syncytial virus strain RSVA/Homo sapiens/PER/FLE9106/2010		2015
	KJ627304	Negarnaviricota;Monjiviricetes;Mononegavirales;Pneumoviridae;Orthopneumovirus	15099	KP856968	Human respiratory syncytial virus strain RSVA/Homo sapiens/PER/FLA6734/2009		2015
	KJ627305	Negarnaviricota;Monjiviricetes;Mononegavirales;Pneumoviridae;Orthopneumovirus	15109	KP856968	Human respiratory syncytial virus strain RSVA/Homo sapiens/PER/FLU5848/2007		2015
	KJ627306	Negarnaviricota;Monjiviricetes;Mononegavirales;Pneumoviridae;Orthopneumovirus	15102	KP856968	Human respiratory syncytial virus strain RSVA/Homo sapiens/PER/FLA7443/2009		2015
	KJ627307	Negarnaviricota;Monjiviricetes;Mononegavirales;Pneumoviridae;Orthopneumovirus	15102	KP856968	Human respiratory syncytial virus strain RSVA/Homo sapiens/PER/FLE9867/2010		2015
	KJ627308	Negarnaviricota;Monjiviricetes;Mononegavirales;Pneumoviridae;Orthopneumovirus	15103	KP856968	Human respiratory syncytial virus strain RSVA/Homo sapiens/PER/FLE8972/2010		2015
	KJ627309	Negarnaviricota;Monjiviricetes;Mononegavirales;Pneumoviridae;Orthopneumovirus	15102	KP856968	Human respiratory syncytial virus strain RSVA/Homo sapiens/PER/FLE9263/2010		2015
	KJ627310	Negarnaviricota;Monjiviricetes;Mononegavirales;Pneumoviridae;Orthopneumovirus	15172	KP856966	Human respiratory syncytial virus strain RSVB/Homo sapiens/PER/FLU5540/2007		2015
	KJ627311	Negarnaviricota;Monjiviricetes;Mononegavirales;Pneumoviridae;Orthopneumovirus	15111	KP856968	Human respiratory syncytial virus strain RSVA/Homo sapiens/PER/FLA2268/2008		2015
	KJ627312	Negarnaviricota;Monjiviricetes;Mononegavirales;Pneumoviridae;Orthopneumovirus	15103	KP856968	Human respiratory syncytial virus strain RSVA/Homo sapiens/PER/FLE9996/2010		2015
	KJ627313	Negarnaviricota;Monjiviricetes;Mononegavirales;Pneumoviridae;Orthopneumovirus	15102	KP856968	Human respiratory syncytial virus strain RSVA/Homo sapiens/PER/FLE9103/2010		2015
	KJ627314	Negarnaviricota;Monjiviricetes;Mononegavirales;Pneumoviridae;Orthopneumovirus	15110	KP856968	Human respiratory syncytial virus strain RSVA/Homo sapiens/PER/FLA7464/2009		2015
	KJ627315	Negarnaviricota;Monjiviricetes;Mononegavirales;Pneumoviridae;Orthopneumovirus	15100	KP856968	Human respiratory syncytial virus strain RSVA/Homo sapiens/PER/FLA7756/2009		2015
	KJ627316	Negarnaviricota;Monjiviricetes;Mononegavirales;Pneumoviridae;Orthopneumovirus	15099	KP856968	Human respiratory syncytial virus strain RSVA/Homo sapiens/PER/FLE9593/2010		2015
	KJ627317	Negarnaviricota;Monjiviricetes;Mononegavirales;Pneumoviridae;Orthopneumovirus	15172	KP856966	Human respiratory syncytial virus strain RSVB/Homo sapiens/PER/FLU5625/2007		2015
	KJ627318	Negarnaviricota;Monjiviricetes;Mononegavirales;Pneumoviridae;Orthopneumovirus	15100	KP856968	Human respiratory syncytial virus strain RSVA/Homo sapiens/PER/FLA6745/2009		2015
	KJ627319	Negarnaviricota;Monjiviricetes;Mononegavirales;Pneumoviridae;Orthopneumovirus	15101	KP856968	Human respiratory syncytial virus strain RSVA/Homo sapiens/PER/FLA6912/2009		2015
	KJ627320	Negarnaviricota;Monjiviricetes;Mononegavirales;Pneumoviridae;Orthopneumovirus	15102	KP856968	Human respiratory syncytial virus strain RSVA/Homo sapiens/PER/FLE9490/2010		2015
	KJ627321	Negarnaviricota;Monjiviricetes;Mononegavirales;Pneumoviridae;Orthopneumovirus	15111	KP856968	Human respiratory syncytial virus strain RSVA/Homo sapiens/PER/FLA6743/2009		2015
	KJ627322	Negarnaviricota;Monjiviricetes;Mononegavirales;Pneumoviridae;Orthopneumovirus	15101	KP856968	Human respiratory syncytial virus strain RSVA/Homo sapiens/PER/FLA6536/2009		2015
	KJ627324	Negarnaviricota;Monjiviricetes;Mononegavirales;Pneumoviridae;Orthopneumovirus	15111	KP856968	Human respiratory syncytial virus strain RSVA/Homo sapiens/PER/FLA6757/2009		2015
	KJ627325	Negarnaviricota;Monjiviricetes;Mononegavirales;Pneumoviridae;Orthopneumovirus	15102	KP856968	Human respiratory syncytial virus strain RSVA/Homo sapiens/PER/FLE8626/2010		2015
	KJ627326	Negarnaviricota;Monjiviricetes;Mononegavirales;Pneumoviridae;Orthopneumovirus	15102	KP856968	Human respiratory syncytial virus strain RSVA/Homo sapiens/PER/FLE8134/2010		2015
	KJ627327	Negarnaviricota;Monjiviricetes;Mononegavirales;Pneumoviridae;Orthopneumovirus	15104	KP856968	Human respiratory syncytial virus strain RSVA/Homo sapiens/PER/FLU7450/2007		2015
	KJ627328	Negarnaviricota;Monjiviricetes;Mononegavirales;Pneumoviridae;Orthopneumovirus	15098	KP856968	Human respiratory syncytial virus strain RSVA/Homo sapiens/PER/FLI1310/2010		2015
	KJ627329	Negarnaviricota;Monjiviricetes;Mononegavirales;Pneumoviridae;Orthopneumovirus	15100	KP856968	Human respiratory syncytial virus strain RSVA/Homo sapiens/PER/FLE9309/2010		2015
	KJ627330	Negarnaviricota;Monjiviricetes;Mononegavirales;Pneumoviridae;Orthopneumovirus	15172	KP856966	Human respiratory syncytial virus strain RSVB/Homo sapiens/PER/FLA3500/2008		2015
	KJ627332	Negarnaviricota;Monjiviricetes;Mononegavirales;Pneumoviridae;Orthopneumovirus	15173	KP856966	Human respiratory syncytial virus strain RSVB/Homo sapiens/PER/FPP00616/2011		2015
	KJ627333	Negarnaviricota;Monjiviricetes;Mononegavirales;Pneumoviridae;Orthopneumovirus	15102	KP856968	Human respiratory syncytial virus strain RSVA/Homo sapiens/PER/FLE8485/2010		2015
	KJ627334	Negarnaviricota;Monjiviricetes;Mononegavirales;Pneumoviridae;Orthopneumovirus	15102	KP856968	Human respiratory syncytial virus strain RSVA/Homo sapiens/PER/FLI2436/2010		2015
	KJ627335	Negarnaviricota;Monjiviricetes;Mononegavirales;Pneumoviridae;Orthopneumovirus	15102	KP856968	Human respiratory syncytial virus strain RSVA/Homo sapiens/PER/FLA7458/2009		2015
	KJ627336	Negarnaviricota;Monjiviricetes;Mononegavirales;Pneumoviridae;Orthopneumovirus	15115	KP856968	Human respiratory syncytial virus strain RSVA/Homo sapiens/PER/FLA0535/2008		2015
	KJ627337	Negarnaviricota;Monjiviricetes;Mononegavirales;Pneumoviridae;Orthopneumovirus	14956	*	Human respiratory syncytial virus strain RSVA/Homo sapiens/PER/FLA7776/2009		2015
	KJ627338	Negarnaviricota;Monjiviricetes;Mononegavirales;Pneumoviridae;Orthopneumovirus	15101	KP856968	Human respiratory syncytial virus strain RSVA/Homo sapiens/PER/FLA7437/2009		2015
	KJ627339	Negarnaviricota;Monjiviricetes;Mononegavirales;Pneumoviridae;Orthopneumovirus	15108	KP856968	Human respiratory syncytial virus strain RSVA/Homo sapiens/PER/FLA6331/2009		2015
	KJ627340	Negarnaviricota;Monjiviricetes;Mononegavirales;Pneumoviridae;Orthopneumovirus	15175	KP856966	Human respiratory syncytial virus strain RSVB/Homo sapiens/PER/FPP01318/2012		2015
	KJ627341	Negarnaviricota;Monjiviricetes;Mononegavirales;Pneumoviridae;Orthopneumovirus	15172	KP856966	Human respiratory syncytial virus strain RSVB/Homo sapiens/PER/FPP00386/2011		2015
	KJ627342	Negarnaviricota;Monjiviricetes;Mononegavirales;Pneumoviridae;Orthopneumovirus	15175	KP856966	Human respiratory syncytial virus strain RSVB/Homo sapiens/PER/FPP01297/2012		2015
	KJ627343	Negarnaviricota;Monjiviricetes;Mononegavirales;Pneumoviridae;Orthopneumovirus	15103	KP856968	Human respiratory syncytial virus strain RSVA/Homo sapiens/PER/CFI0295/2010		2015
	KJ627344	Negarnaviricota;Monjiviricetes;Mononegavirales;Pneumoviridae;Orthopneumovirus	15101	KP856968	Human respiratory syncytial virus strain RSVA/Homo sapiens/PER/FLA6900/2009		2015
	KJ627345	Negarnaviricota;Monjiviricetes;Mononegavirales;Pneumoviridae;Orthopneumovirus	15102	KP856968	Human respiratory syncytial virus strain RSVA/Homo sapiens/PER/FLE8509/2010		2015
	KJ627346	Negarnaviricota;Monjiviricetes;Mononegavirales;Pneumoviridae;Orthopneumovirus	15102	KP856968	Human respiratory syncytial virus strain RSVA/Homo sapiens/PER/FLE8269/2010		2015
	KJ627348	Negarnaviricota;Monjiviricetes;Mononegavirales;Pneumoviridae;Orthopneumovirus	15172	KP856966	Human respiratory syncytial virus strain RSVB/Homo sapiens/PER/FPP00589/2011		2015
	KJ627349	Negarnaviricota;Monjiviricetes;Mononegavirales;Pneumoviridae;Orthopneumovirus	15101	KP856968	Human respiratory syncytial virus strain RSVA/Homo sapiens/PER/FLE4190/2009		2015
	KJ627350	Negarnaviricota;Monjiviricetes;Mononegavirales;Pneumoviridae;Orthopneumovirus	15102	KP856968	Human respiratory syncytial virus strain RSVA/Homo sapiens/PER/FLA6714/2009		2015
	KJ627351	Negarnaviricota;Monjiviricetes;Mononegavirales;Pneumoviridae;Orthopneumovirus	15102	KP856968	Human respiratory syncytial virus strain RSVA/Homo sapiens/PER/FPP00421/2011		2015
	KJ627352	Negarnaviricota;Monjiviricetes;Mononegavirales;Pneumoviridae;Orthopneumovirus	15111	KP856968	Human respiratory syncytial virus strain RSVA/Homo sapiens/PER/FLU5725/2007		2015
	KJ627353	Negarnaviricota;Monjiviricetes;Mononegavirales;Pneumoviridae;Orthopneumovirus	15110	KP856968	Human respiratory syncytial virus strain RSVA/Homo sapiens/PER/FLA0489/2008		2015
	KJ627354	Negarnaviricota;Monjiviricetes;Mononegavirales;Pneumoviridae;Orthopneumovirus	15101	KP856968	Human respiratory syncytial virus strain RSVA/Homo sapiens/PER/FLA6683/2009		2015
	KJ627355	Negarnaviricota;Monjiviricetes;Mononegavirales;Pneumoviridae;Orthopneumovirus	15102	KP856968	Human respiratory syncytial virus strain RSVA/Homo sapiens/PER/FLE8228/2010		2015
	KJ627356	Negarnaviricota;Monjiviricetes;Mononegavirales;Pneumoviridae;Orthopneumovirus	15101	KP856968	Human respiratory syncytial virus strain RSVA/Homo sapiens/PER/FLI1294/2010		2015
	KJ627357	Negarnaviricota;Monjiviricetes;Mononegavirales;Pneumoviridae;Orthopneumovirus	15102	KP856968	Human respiratory syncytial virus strain RSVA/Homo sapiens/PER/CFI0314/2010		2015
	KJ627358	Negarnaviricota;Monjiviricetes;Mononegavirales;Pneumoviridae;Orthopneumovirus	15087	KP856968	Human respiratory syncytial virus strain RSVA/Homo sapiens/PER/FLE8435/2010		2015
	KJ627359	Negarnaviricota;Monjiviricetes;Mononegavirales;Pneumoviridae;Orthopneumovirus	15172	KP856966	Human respiratory syncytial virus strain RSVB/Homo sapiens/PER/FPP00418/2011		2015
	KJ627360	Negarnaviricota;Monjiviricetes;Mononegavirales;Pneumoviridae;Orthopneumovirus	15102	KP856968	Human respiratory syncytial virus strain RSVA/Homo sapiens/PER/FLA7449/2009		2015
	KJ627361	Negarnaviricota;Monjiviricetes;Mononegavirales;Pneumoviridae;Orthopneumovirus	15111	KP856968	Human respiratory syncytial virus strain RSVA/Homo sapiens/PER/FLU5529/2007		2015
	KJ627362	Negarnaviricota;Monjiviricetes;Mononegavirales;Pneumoviridae;Orthopneumovirus	15105	KP856968	Human respiratory syncytial virus strain RSVA/Homo sapiens/PER/FLA7744/2009		2015
	KJ627364	Negarnaviricota;Monjiviricetes;Mononegavirales;Pneumoviridae;Orthopneumovirus	15172	KP856966	Human respiratory syncytial virus strain RSVB/Homo sapiens/PER/FPP00530/2011		2015
	KJ627365	Negarnaviricota;Monjiviricetes;Mononegavirales;Pneumoviridae;Orthopneumovirus	15102	KP856968	Human respiratory syncytial virus strain RSVA/Homo sapiens/PER/FLE8601/2010		2015
	KJ627366	Negarnaviricota;Monjiviricetes;Mononegavirales;Pneumoviridae;Orthopneumovirus	14938	*	Human respiratory syncytial virus strain RSVA/Homo sapiens/PER/FLA6758/2009		2015
	KJ627367	Negarnaviricota;Monjiviricetes;Mononegavirales;Pneumoviridae;Orthopneumovirus	15101	KP856968	Human respiratory syncytial virus strain RSVA/Homo sapiens/PER/FLE9951/2010		2015
	KJ627369	Negarnaviricota;Monjiviricetes;Mononegavirales;Pneumoviridae;Orthopneumovirus	15101	KP856968	Human respiratory syncytial virus strain RSVA/Homo sapiens/PER/FLA6353/2009		2015
	KJ627370	Negarnaviricota;Monjiviricetes;Mononegavirales;Pneumoviridae;Orthopneumovirus	15100	KP856968	Human respiratory syncytial virus strain RSVA/Homo sapiens/PER/FPP00538/2011		2015
	KJ627371	Negarnaviricota;Monjiviricetes;Mononegavirales;Pneumoviridae;Orthopneumovirus	15102	KP856968	Human respiratory syncytial virus strain RSVA/Homo sapiens/PER/FLE9518/2010		2015
	KJ627372	Negarnaviricota;Monjiviricetes;Mononegavirales;Pneumoviridae;Orthopneumovirus	15102	KP856968	Human respiratory syncytial virus strain RSVA/Homo sapiens/PER/FLE8161/2010		2015
	KJ627373	Negarnaviricota;Monjiviricetes;Mononegavirales;Pneumoviridae;Orthopneumovirus	15098	KP856968	Human respiratory syncytial virus strain RSVA/Homo sapiens/PER/FLA7446/2009		2015
	KJ627374	Negarnaviricota;Monjiviricetes;Mononegavirales;Pneumoviridae;Orthopneumovirus	15101	KP856968	Human respiratory syncytial virus strain RSVA/Homo sapiens/PER/FPP00438/2011		2015
	KJ627647	Negarnaviricota;Monjiviricetes;Mononegavirales;Pneumoviridae;Orthopneumovirus	15146	KP856968	Respiratory syncytial virus type A isolate RSV-A/US/BID-V8313/2001		2015
	KJ627648	Negarnaviricota;Monjiviricetes;Mononegavirales;Pneumoviridae;Orthopneumovirus	15164	*	Respiratory syncytial virus type A isolate RSV-A/US/BID-V8314/2001		2015
	KJ627649	Negarnaviricota;Monjiviricetes;Mononegavirales;Pneumoviridae;Orthopneumovirus	15142	KP856968	Respiratory syncytial virus type A isolate RSV-A/US/BID-V8316/2001		2015
	KJ627652	Negarnaviricota;Monjiviricetes;Mononegavirales;Pneumoviridae;Orthopneumovirus	15136	KP856968	Respiratory syncytial virus type A isolate RSV-A/US/BID-V8320/2002		2015
	KJ627656	Negarnaviricota;Monjiviricetes;Mononegavirales;Pneumoviridae;Orthopneumovirus	15151	KP856968	Respiratory syncytial virus type A isolate RSV-A/US/BID-V8352/2003		2015
	KJ627657	Negarnaviricota;Monjiviricetes;Mononegavirales;Pneumoviridae;Orthopneumovirus	15138	KP856968	Respiratory syncytial virus type A isolate RSV-A/US/BID-V8354/2003		2015
	KJ627659	Negarnaviricota;Monjiviricetes;Mononegavirales;Pneumoviridae;Orthopneumovirus	15139	KP856968	Respiratory syncytial virus type A isolate RSV-A/US/BID-V8356/2003		2015
	KJ627662	Negarnaviricota;Monjiviricetes;Mononegavirales;Pneumoviridae;Orthopneumovirus	15124	KP856968	Respiratory syncytial virus type A isolate RSV-A/US/BID-V8372/2003		2015
	KJ627663	Negarnaviricota;Monjiviricetes;Mononegavirales;Pneumoviridae;Orthopneumovirus	15088	KP856968	Respiratory syncytial virus type A isolate RSV-A/US/BID-V8375/2003		2015
	KJ627664	Negarnaviricota;Monjiviricetes;Mononegavirales;Pneumoviridae;Orthopneumovirus	15119	KP856968	Respiratory syncytial virus type A isolate RSV-A/US/BID-V8376/2003		2015
	KJ627666	Negarnaviricota;Monjiviricetes;Mononegavirales;Pneumoviridae;Orthopneumovirus	15125	KP856968	Respiratory syncytial virus type A isolate RSV-A/US/BID-V8382/2003		2015
	KJ627667	Negarnaviricota;Monjiviricetes;Mononegavirales;Pneumoviridae;Orthopneumovirus	15125	KP856968	Respiratory syncytial virus type A isolate RSV-A/US/BID-V8383/2003		2015
	KJ627668	Negarnaviricota;Monjiviricetes;Mononegavirales;Pneumoviridae;Orthopneumovirus	15192	KP856968	Respiratory syncytial virus type A isolate RSV-A/US/BID-V8384/2003		2015
	KJ627670	Negarnaviricota;Monjiviricetes;Mononegavirales;Pneumoviridae;Orthopneumovirus	15090	KP856968	Respiratory syncytial virus type A isolate RSV-A/US/BID-V8397/2003		2015
	KJ627671	Negarnaviricota;Monjiviricetes;Mononegavirales;Pneumoviridae;Orthopneumovirus	15154	KP856968	Respiratory syncytial virus type A isolate RSV-A/US/BID-V8405/2003		2015
	KJ627672	Negarnaviricota;Monjiviricetes;Mononegavirales;Pneumoviridae;Orthopneumovirus	15147	KP856968	Respiratory syncytial virus type A isolate RSV-A/US/BID-V8411/2001		2015
	KJ627674	Negarnaviricota;Monjiviricetes;Mononegavirales;Pneumoviridae;Orthopneumovirus	15137	KP856968	Respiratory syncytial virus type A isolate RSV-A/US/BID-V8414/2001		2015
	KJ627675	Negarnaviricota;Monjiviricetes;Mononegavirales;Pneumoviridae;Orthopneumovirus	15124	KP856968	Respiratory syncytial virus type A isolate RSV-A/US/BID-V8415/2001		2015
	KJ627676	Negarnaviricota;Monjiviricetes;Mononegavirales;Pneumoviridae;Orthopneumovirus	15111	KP856968	Respiratory syncytial virus type A isolate RSV-A/US/BID-V8419/2001		2015
	KJ627678	Negarnaviricota;Monjiviricetes;Mononegavirales;Pneumoviridae;Orthopneumovirus	15138	KP856968	Respiratory syncytial virus type A isolate RSV-A/US/BID-V8422/2001		2015
	KJ627679	Negarnaviricota;Monjiviricetes;Mononegavirales;Pneumoviridae;Orthopneumovirus	15138	KP856968	Respiratory syncytial virus type A isolate RSV-A/US/BID-V8423/2001		2015
	KJ627682	Negarnaviricota;Monjiviricetes;Mononegavirales;Pneumoviridae;Orthopneumovirus	15117	KP856968	Respiratory syncytial virus type A isolate RSV-A/US/BID-V8432/2001		2015
	KJ627683	Negarnaviricota;Monjiviricetes;Mononegavirales;Pneumoviridae;Orthopneumovirus	15138	KP856968	Respiratory syncytial virus type A isolate RSV-A/US/BID-V8433/2001		2015
	KJ627684	Negarnaviricota;Monjiviricetes;Mononegavirales;Pneumoviridae;Orthopneumovirus	15156	KJ643571	Respiratory syncytial virus type A isolate RSV-A/US/BID-V8434/2001		2015
	KJ627685	Negarnaviricota;Monjiviricetes;Mononegavirales;Pneumoviridae;Orthopneumovirus	15140	KP856968	Respiratory syncytial virus type A isolate RSV-A/US/BID-V8435/2001		2015
	KJ627686	Negarnaviricota;Monjiviricetes;Mononegavirales;Pneumoviridae;Orthopneumovirus	15177	KP856968	Respiratory syncytial virus type A isolate RSV-A/US/BID-V8436/2001		2015
	KJ627687	Negarnaviricota;Monjiviricetes;Mononegavirales;Pneumoviridae;Orthopneumovirus	15147	KP856968	Respiratory syncytial virus type A isolate RSV-A/US/BID-V8437/2001		2015
	KJ627688	Negarnaviricota;Monjiviricetes;Mononegavirales;Pneumoviridae;Orthopneumovirus	15120	KP856968	Respiratory syncytial virus type A isolate RSV-A/US/BID-V8453/2001		2015
	KJ627690	Negarnaviricota;Monjiviricetes;Mononegavirales;Pneumoviridae;Orthopneumovirus	15130	KP856968	Respiratory syncytial virus type A isolate RSV-A/US/BID-V8456/2001		2015
	KJ627693	Negarnaviricota;Monjiviricetes;Mononegavirales;Pneumoviridae;Orthopneumovirus	15132	KP856968	Respiratory syncytial virus type A isolate RSV-A/US/BID-V8466/2001		2015
	KJ627695	Negarnaviricota;Monjiviricetes;Mononegavirales;Pneumoviridae;Orthopneumovirus	15160	KP856968	Respiratory syncytial virus type A isolate RSV-A/US/BID-V8469/2001		2015
	KJ627696	Negarnaviricota;Monjiviricetes;Mononegavirales;Pneumoviridae;Orthopneumovirus	15160	KP856968	Respiratory syncytial virus type A isolate RSV-A/US/BID-V8471/2001		2015
	KJ627702	Negarnaviricota;Monjiviricetes;Mononegavirales;Pneumoviridae;Orthopneumovirus	15137	KP856968	Respiratory syncytial virus type A isolate RSV-A/US/BID-V8481/2001		2015
	KJ627703	Negarnaviricota;Monjiviricetes;Mononegavirales;Pneumoviridae;Orthopneumovirus	15060	KJ627706	Respiratory syncytial virus type A isolate RSV-A/US/BID-V8482/2001		2015
	KJ627704	Negarnaviricota;Monjiviricetes;Mononegavirales;Pneumoviridae;Orthopneumovirus	15110	KP856968	Respiratory syncytial virus type A isolate RSV-A/US/BID-V8483/2001		2015
	KJ627705	Negarnaviricota;Monjiviricetes;Mononegavirales;Pneumoviridae;Orthopneumovirus	15173	KP856968	Respiratory syncytial virus type A isolate RSV-A/US/BID-V8484/2001		2015
	KJ627706	Negarnaviricota;Monjiviricetes;Mononegavirales;Pneumoviridae;Orthopneumovirus	15157	*	Respiratory syncytial virus type A isolate RSV-A/US/BID-V8485/2001		2015
	KJ627707	Negarnaviricota;Monjiviricetes;Mononegavirales;Pneumoviridae;Orthopneumovirus	15136	KP856968	Respiratory syncytial virus type A isolate RSV-A/US/BID-V8486/2001		2015
	KJ627708	Negarnaviricota;Monjiviricetes;Mononegavirales;Pneumoviridae;Orthopneumovirus	15125	KP856968	Respiratory syncytial virus type A isolate RSV-A/US/BID-V8490/2001		2015
	KJ627709	Negarnaviricota;Monjiviricetes;Mononegavirales;Pneumoviridae;Orthopneumovirus	15123	KP856968	Respiratory syncytial virus type A isolate RSV-A/US/BID-V8491/2001		2015
	KJ627710	Negarnaviricota;Monjiviricetes;Mononegavirales;Pneumoviridae;Orthopneumovirus	15128	KP856968	Respiratory syncytial virus type A isolate RSV-A/US/BID-V8493/2001		2015
	KJ627714	Negarnaviricota;Monjiviricetes;Mononegavirales;Pneumoviridae;Orthopneumovirus	15150	KP856968	Respiratory syncytial virus type A isolate RSV-A/US/BID-V8505/2003		2015
	KJ627715	Negarnaviricota;Monjiviricetes;Mononegavirales;Pneumoviridae;Orthopneumovirus	15092	KP856968	Respiratory syncytial virus type A isolate RSV-A/US/BID-V8507/2003		2015
	KJ627716	Negarnaviricota;Monjiviricetes;Mononegavirales;Pneumoviridae;Orthopneumovirus	15139	KP856968	Respiratory syncytial virus type A isolate RSV-A/US/BID-V8508/2003		2015
	KJ627717	Negarnaviricota;Monjiviricetes;Mononegavirales;Pneumoviridae;Orthopneumovirus	15183	KP856968	Respiratory syncytial virus type A isolate RSV-A/US/BID-V8509/2003		2015
	KJ627718	Negarnaviricota;Monjiviricetes;Mononegavirales;Pneumoviridae;Orthopneumovirus	15110	KP856968	Respiratory syncytial virus type A isolate RSV-A/US/BID-V8510/2003		2015
	KJ627719	Negarnaviricota;Monjiviricetes;Mononegavirales;Pneumoviridae;Orthopneumovirus	15151	KP856968	Respiratory syncytial virus type A isolate RSV-A/US/BID-V8518/2004		2015
	KJ627720	Negarnaviricota;Monjiviricetes;Mononegavirales;Pneumoviridae;Orthopneumovirus	15136	KP856968	Respiratory syncytial virus type A isolate RSV-A/US/BID-V8521/2004		2015
	KJ627721	Negarnaviricota;Monjiviricetes;Mononegavirales;Pneumoviridae;Orthopneumovirus	15096	KP856968	Respiratory syncytial virus type A isolate RSV-A/US/BID-V8522/2004		2015
	KJ627722	Negarnaviricota;Monjiviricetes;Mononegavirales;Pneumoviridae;Orthopneumovirus	15142	KP856968	Respiratory syncytial virus type A isolate RSV-A/US/BID-V8523/2004		2015
	KJ627723	Negarnaviricota;Monjiviricetes;Mononegavirales;Pneumoviridae;Orthopneumovirus	15112	KP856968	Respiratory syncytial virus type A isolate RSV-A/US/BID-V8524/2004		2015
	KJ627724	Negarnaviricota;Monjiviricetes;Mononegavirales;Pneumoviridae;Orthopneumovirus	15135	KP856968	Respiratory syncytial virus type A isolate RSV-A/US/BID-V8525/2004		2015
	KJ627725	Negarnaviricota;Monjiviricetes;Mononegavirales;Pneumoviridae;Orthopneumovirus	15142	KP856968	Respiratory syncytial virus type A isolate RSV-A/US/BID-V8526/2004		2015
	KJ627727	Negarnaviricota;Monjiviricetes;Mononegavirales;Pneumoviridae;Orthopneumovirus	15090	KP856968	Respiratory syncytial virus type A isolate RSV-A/US/BID-V8535/2003		2015
	KJ627728	Negarnaviricota;Monjiviricetes;Mononegavirales;Pneumoviridae;Orthopneumovirus	15089	*	Respiratory syncytial virus type A isolate RSV-A/US/BID-V8536/2003		2015
	KJ627729	Negarnaviricota;Monjiviricetes;Mononegavirales;Pneumoviridae;Orthopneumovirus	15171	KP856968	Respiratory syncytial virus type A isolate RSV-A/US/BID-V8537/2003		2015
	KJ627731	Negarnaviricota;Monjiviricetes;Mononegavirales;Pneumoviridae;Orthopneumovirus	15132	KP856968	Respiratory syncytial virus type A isolate RSV-A/US/BID-V8540/2003		2015
	KJ627733	Negarnaviricota;Monjiviricetes;Mononegavirales;Pneumoviridae;Orthopneumovirus	15147	KP856968	Respiratory syncytial virus type A isolate RSV-A/US/BID-V8547/2003		2015
	KJ643462	Negarnaviricota;Monjiviricetes;Mononegavirales;Pneumoviridae;Orthopneumovirus	15203	KJ643571	Respiratory syncytial virus type A isolate RSV-A/US/BID-V9372/2013		2015
	KJ643463	Negarnaviricota;Monjiviricetes;Mononegavirales;Pneumoviridae;Orthopneumovirus	15159	KP856968	Respiratory syncytial virus type A isolate RSV-A/US/BID-V9374/2013		2015
	KJ643464	Negarnaviricota;Monjiviricetes;Mononegavirales;Pneumoviridae;Orthopneumovirus	15175	KP856968	Respiratory syncytial virus type A isolate RSV-A/US/BID-V9375/2013		2015
	KJ643465	Negarnaviricota;Monjiviricetes;Mononegavirales;Pneumoviridae;Orthopneumovirus	15228	KJ643571	Respiratory syncytial virus type A isolate RSV-A/US/BID-V9376/2013		2015
	KJ643466	Negarnaviricota;Monjiviricetes;Mononegavirales;Pneumoviridae;Orthopneumovirus	15159	KP856968	Respiratory syncytial virus type A isolate RSV-A/US/BID-V9377/2013		2015
	KJ643467	Negarnaviricota;Monjiviricetes;Mononegavirales;Pneumoviridae;Orthopneumovirus	15168	KP856968	Respiratory syncytial virus type A isolate RSV-A/US/BID-V9378/2013		2015
	KJ643468	Negarnaviricota;Monjiviricetes;Mononegavirales;Pneumoviridae;Orthopneumovirus	15198	KP317953	Respiratory syncytial virus type A isolate RSV-A/US/BID-V9379/2013		2015
	KJ643469	Negarnaviricota;Monjiviricetes;Mononegavirales;Pneumoviridae;Orthopneumovirus	15096	KP856968	Respiratory syncytial virus type A isolate RSV-A/US/BID-V9381/2013		2015
	KJ643470	Negarnaviricota;Monjiviricetes;Mononegavirales;Pneumoviridae;Orthopneumovirus	15139	KP856968	Respiratory syncytial virus type A isolate RSV-A/US/BID-V9382/2013		2015
	KJ643471	Negarnaviricota;Monjiviricetes;Mononegavirales;Pneumoviridae;Orthopneumovirus	15114	KP856968	Respiratory syncytial virus type A isolate RSV-A/US/BID-V9383/2013		2015
	KJ643473	Negarnaviricota;Monjiviricetes;Mononegavirales;Pneumoviridae;Orthopneumovirus	15211	KP317953	Respiratory syncytial virus type A isolate RSV-A/US/BID-V9385/2013		2015
	KJ643474	Negarnaviricota;Monjiviricetes;Mononegavirales;Pneumoviridae;Orthopneumovirus	15131	KJ643571	Respiratory syncytial virus type A isolate RSV-A/US/BID-V9386/2013		2015
	KJ643475	Negarnaviricota;Monjiviricetes;Mononegavirales;Pneumoviridae;Orthopneumovirus	15168	KP856968	Respiratory syncytial virus type A isolate RSV-A/US/BID-V9387/2013		2015
	KJ643476	Negarnaviricota;Monjiviricetes;Mononegavirales;Pneumoviridae;Orthopneumovirus	15140	KP856968	Respiratory syncytial virus type A isolate RSV-A/US/BID-V9388/2013		2015
	KJ643477	Negarnaviricota;Monjiviricetes;Mononegavirales;Pneumoviridae;Orthopneumovirus	15199	KP317953	Respiratory syncytial virus type A isolate RSV-A/US/BID-V9389/2013		2015
	KJ643478	Negarnaviricota;Monjiviricetes;Mononegavirales;Pneumoviridae;Orthopneumovirus	15118	KP856968	Respiratory syncytial virus type A isolate RSV-A/US/BID-V9390/2013		2015
	KJ643480	Negarnaviricota;Monjiviricetes;Mononegavirales;Pneumoviridae;Orthopneumovirus	15197	KP856968	Respiratory syncytial virus type A isolate RSV-A/US/BID-V9392/2013		2015
	KJ643481	Negarnaviricota;Monjiviricetes;Mononegavirales;Pneumoviridae;Orthopneumovirus	15146	KP856968	Respiratory syncytial virus type A isolate RSV-A/US/BID-V9393/2013		2015
	KJ643482	Negarnaviricota;Monjiviricetes;Mononegavirales;Pneumoviridae;Orthopneumovirus	15189	KP856968	Respiratory syncytial virus type A isolate RSV-A/US/BID-V9394/2013		2015
	KJ643483	Negarnaviricota;Monjiviricetes;Mononegavirales;Pneumoviridae;Orthopneumovirus	15144	KP856968	Respiratory syncytial virus type A isolate RSV-A/US/BID-V9395/2013		2015
	KJ643484	Negarnaviricota;Monjiviricetes;Mononegavirales;Pneumoviridae;Orthopneumovirus	15175	KP856968	Respiratory syncytial virus type A isolate RSV-A/US/BID-V9396/2013		2015
	KJ643485	Negarnaviricota;Monjiviricetes;Mononegavirales;Pneumoviridae;Orthopneumovirus	15140	KP856968	Respiratory syncytial virus type A isolate RSV-A/US/BID-V9397/2013		2015
	KJ643486	Negarnaviricota;Monjiviricetes;Mononegavirales;Pneumoviridae;Orthopneumovirus	15195	KP856968	Respiratory syncytial virus type A isolate RSV-A/US/BID-V9398/2013		2015
	KJ643488	Negarnaviricota;Monjiviricetes;Mononegavirales;Pneumoviridae;Orthopneumovirus	15144	KP856968	Respiratory syncytial virus type A isolate RSV-A/US/BID-V9400/2013		2015
	KJ643491	Negarnaviricota;Monjiviricetes;Mononegavirales;Pneumoviridae;Orthopneumovirus	15096	KP856968	Respiratory syncytial virus type A isolate RSV-A/US/BID-V9410/2013		2015
	KJ643493	Negarnaviricota;Monjiviricetes;Mononegavirales;Pneumoviridae;Orthopneumovirus	15167	KP856968	Respiratory syncytial virus type A isolate RSV-A/US/BID-V9412/2013		2015
	KJ643494	Negarnaviricota;Monjiviricetes;Mononegavirales;Pneumoviridae;Orthopneumovirus	15140	KP856968	Respiratory syncytial virus type A isolate RSV-A/US/BID-V9413/2013		2015
	KJ643495	Negarnaviricota;Monjiviricetes;Mononegavirales;Pneumoviridae;Orthopneumovirus	15184	KJ643571	Respiratory syncytial virus type A isolate RSV-A/US/BID-V9415/2013		2015
	KJ643497	Negarnaviricota;Monjiviricetes;Mononegavirales;Pneumoviridae;Orthopneumovirus	15197	KP856968	Respiratory syncytial virus type A isolate RSV-A/US/BID-V9418/2013		2015
	KJ643498	Negarnaviricota;Monjiviricetes;Mononegavirales;Pneumoviridae;Orthopneumovirus	15158	KP856968	Respiratory syncytial virus type A isolate RSV-A/US/BID-V9419/2013		2015
	KJ643499	Negarnaviricota;Monjiviricetes;Mononegavirales;Pneumoviridae;Orthopneumovirus	15172	KP856968	Respiratory syncytial virus type A isolate RSV-A/US/BID-V9420/2013		2015
	KJ643501	Negarnaviricota;Monjiviricetes;Mononegavirales;Pneumoviridae;Orthopneumovirus	15120	KP856968	Respiratory syncytial virus type A isolate RSV-A/US/BID-V9424/2013		2015
	KJ643502	Negarnaviricota;Monjiviricetes;Mononegavirales;Pneumoviridae;Orthopneumovirus	15121	KP856968	Respiratory syncytial virus type A isolate RSV-A/US/BID-V9425/2013		2015
	KJ643503	Negarnaviricota;Monjiviricetes;Mononegavirales;Pneumoviridae;Orthopneumovirus	15144	KP856968	Respiratory syncytial virus type A isolate RSV-A/US/BID-V9426/2013		2015
	KJ643504	Negarnaviricota;Monjiviricetes;Mononegavirales;Pneumoviridae;Orthopneumovirus	15096	KP856968	Respiratory syncytial virus type A isolate RSV-A/US/BID-V9427/2013		2015
	KJ643505	Negarnaviricota;Monjiviricetes;Mononegavirales;Pneumoviridae;Orthopneumovirus	15162	KJ643508	Respiratory syncytial virus type A isolate RSV-A/US/BID-V9428/2013		2015
	KJ643506	Negarnaviricota;Monjiviricetes;Mononegavirales;Pneumoviridae;Orthopneumovirus	15190	KP856968	Respiratory syncytial virus type A isolate RSV-A/US/BID-V9429/2013		2015
	KJ643507	Negarnaviricota;Monjiviricetes;Mononegavirales;Pneumoviridae;Orthopneumovirus	15128	KP856968	Respiratory syncytial virus type A isolate RSV-A/US/BID-V9430/2013		2015
	KJ643508	Negarnaviricota;Monjiviricetes;Mononegavirales;Pneumoviridae;Orthopneumovirus	15185	*	Respiratory syncytial virus type A isolate RSV-A/US/BID-V9431/2013		2015
	KJ643510	Negarnaviricota;Monjiviricetes;Mononegavirales;Pneumoviridae;Orthopneumovirus	15142	KP856968	Respiratory syncytial virus type A isolate RSV-A/US/BID-V9433/2013		2015
	KJ643511	Negarnaviricota;Monjiviricetes;Mononegavirales;Pneumoviridae;Orthopneumovirus	15191	KP856968	Respiratory syncytial virus type A isolate RSV-A/US/BID-V9434/2013		2015
	KJ643512	Negarnaviricota;Monjiviricetes;Mononegavirales;Pneumoviridae;Orthopneumovirus	15158	KP856968	Respiratory syncytial virus type A isolate RSV-A/US/BID-V9435/2013		2015
	KJ643513	Negarnaviricota;Monjiviricetes;Mononegavirales;Pneumoviridae;Orthopneumovirus	15136	KP856968	Respiratory syncytial virus type A isolate RSV-A/US/BID-V9437/2013		2015
	KJ643514	Negarnaviricota;Monjiviricetes;Mononegavirales;Pneumoviridae;Orthopneumovirus	15172	KP856968	Respiratory syncytial virus type A isolate RSV-A/US/BID-V9438/2013		2015
	KJ643517	Negarnaviricota;Monjiviricetes;Mononegavirales;Pneumoviridae;Orthopneumovirus	15107	KP856968	Respiratory syncytial virus type A isolate RSV-A/US/BID-V9443/2013		2015
	KJ643518	Negarnaviricota;Monjiviricetes;Mononegavirales;Pneumoviridae;Orthopneumovirus	15140	KP856968	Respiratory syncytial virus type A isolate RSV-A/US/BID-V9444/2013		2015
	KJ643519	Negarnaviricota;Monjiviricetes;Mononegavirales;Pneumoviridae;Orthopneumovirus	15190	KP856968	Respiratory syncytial virus type A isolate RSV-A/US/BID-V9445/2013		2015
	KJ643520	Negarnaviricota;Monjiviricetes;Mononegavirales;Pneumoviridae;Orthopneumovirus	15152	KP856968	Respiratory syncytial virus type A isolate RSV-A/US/BID-V9448/2013		2015
	KJ643522	Negarnaviricota;Monjiviricetes;Mononegavirales;Pneumoviridae;Orthopneumovirus	15124	KP856968	Respiratory syncytial virus type A isolate RSV-A/US/BID-V9450/2013		2015
	KJ643523	Negarnaviricota;Monjiviricetes;Mononegavirales;Pneumoviridae;Orthopneumovirus	15198	KP317953	Respiratory syncytial virus type A isolate RSV-A/US/BID-V9452/2013		2015
	KJ643524	Negarnaviricota;Monjiviricetes;Mononegavirales;Pneumoviridae;Orthopneumovirus	15151	KP856968	Respiratory syncytial virus type A isolate RSV-A/US/BID-V9454/2013		2015
	KJ643525	Negarnaviricota;Monjiviricetes;Mononegavirales;Pneumoviridae;Orthopneumovirus	15171	KP856968	Respiratory syncytial virus type A isolate RSV-A/US/BID-V9456/2013		2015
	KJ643526	Negarnaviricota;Monjiviricetes;Mononegavirales;Pneumoviridae;Orthopneumovirus	15193	KP856968	Respiratory syncytial virus type A isolate RSV-A/US/BID-V9457/2013		2015
	KJ643527	Negarnaviricota;Monjiviricetes;Mononegavirales;Pneumoviridae;Orthopneumovirus	15105	KP856968	Respiratory syncytial virus type A isolate RSV-A/US/BID-V9459/2013		2015
	KJ643528	Negarnaviricota;Monjiviricetes;Mononegavirales;Pneumoviridae;Orthopneumovirus	15196	KP856968	Respiratory syncytial virus type A isolate RSV-A/US/BID-V9461/2013		2015
	KJ643529	Negarnaviricota;Monjiviricetes;Mononegavirales;Pneumoviridae;Orthopneumovirus	15136	KP856968	Respiratory syncytial virus type A isolate RSV-A/US/BID-V9463/2013		2015
	KJ643530	Negarnaviricota;Monjiviricetes;Mononegavirales;Pneumoviridae;Orthopneumovirus	15142	KP856968	Respiratory syncytial virus type A isolate RSV-A/US/BID-V9464/2013		2015
	KJ643531	Negarnaviricota;Monjiviricetes;Mononegavirales;Pneumoviridae;Orthopneumovirus	15158	KP856968	Respiratory syncytial virus type A isolate RSV-A/US/BID-V9465/2013		2015
	KJ643534	Negarnaviricota;Monjiviricetes;Mononegavirales;Pneumoviridae;Orthopneumovirus	15170	KP856968	Respiratory syncytial virus type A isolate RSV-A/US/BID-V9471/2013		2015
	KJ643535	Negarnaviricota;Monjiviricetes;Mononegavirales;Pneumoviridae;Orthopneumovirus	15161	KP856968	Respiratory syncytial virus type A isolate RSV-A/US/BID-V9475/2013		2015
	KJ643536	Negarnaviricota;Monjiviricetes;Mononegavirales;Pneumoviridae;Orthopneumovirus	15186	KP856968	Respiratory syncytial virus type A isolate RSV-A/US/BID-V9476/2013		2015
	KJ643537	Negarnaviricota;Monjiviricetes;Mononegavirales;Pneumoviridae;Orthopneumovirus	15141	KP856968	Respiratory syncytial virus type A isolate RSV-A/US/BID-V9477/2013		2015
	KJ643540	Negarnaviricota;Monjiviricetes;Mononegavirales;Pneumoviridae;Orthopneumovirus	15130	KP856968	Respiratory syncytial virus type A isolate RSV-A/US/BID-V9480/2013		2015
	KJ643542	Negarnaviricota;Monjiviricetes;Mononegavirales;Pneumoviridae;Orthopneumovirus	15177	KP856968	Respiratory syncytial virus type A isolate RSV-A/US/BID-V9482/2013		2015
	KJ643543	Negarnaviricota;Monjiviricetes;Mononegavirales;Pneumoviridae;Orthopneumovirus	15170	KP856968	Respiratory syncytial virus type A isolate RSV-A/US/BID-V9483/2013		2015
	KJ643544	Negarnaviricota;Monjiviricetes;Mononegavirales;Pneumoviridae;Orthopneumovirus	15158	KP856968	Respiratory syncytial virus type A isolate RSV-A/US/BID-V9484/2013		2015
	KJ643545	Negarnaviricota;Monjiviricetes;Mononegavirales;Pneumoviridae;Orthopneumovirus	15199	KP317953	Respiratory syncytial virus type A isolate RSV-A/US/BID-V9485/2013		2015
	KJ643546	Negarnaviricota;Monjiviricetes;Mononegavirales;Pneumoviridae;Orthopneumovirus	15138	KP856968	Respiratory syncytial virus type A isolate RSV-A/US/BID-V9486/2013		2015
	KJ643549	Negarnaviricota;Monjiviricetes;Mononegavirales;Pneumoviridae;Orthopneumovirus	15146	KP856968	Respiratory syncytial virus type A isolate RSV-A/US/BID-V9491/2013		2015
	KJ643550	Negarnaviricota;Monjiviricetes;Mononegavirales;Pneumoviridae;Orthopneumovirus	15170	KP856968	Respiratory syncytial virus type A isolate RSV-A/US/BID-V9492/2013		2015
	KJ643551	Negarnaviricota;Monjiviricetes;Mononegavirales;Pneumoviridae;Orthopneumovirus	15142	KP856968	Respiratory syncytial virus type A isolate RSV-A/US/BID-V9494/2013		2015
	KJ643552	Negarnaviricota;Monjiviricetes;Mononegavirales;Pneumoviridae;Orthopneumovirus	15120	KP856968	Respiratory syncytial virus type A isolate RSV-A/US/BID-V9496/2013		2015
	KJ643553	Negarnaviricota;Monjiviricetes;Mononegavirales;Pneumoviridae;Orthopneumovirus	15144	KP856968	Respiratory syncytial virus type A isolate RSV-A/US/BID-V9498/2013		2015
	KJ643554	Negarnaviricota;Monjiviricetes;Mononegavirales;Pneumoviridae;Orthopneumovirus	15160	KP856968	Respiratory syncytial virus type A isolate RSV-A/US/BID-V9499/2013		2015
	KJ643555	Negarnaviricota;Monjiviricetes;Mononegavirales;Pneumoviridae;Orthopneumovirus	15148	KJ643571	Respiratory syncytial virus type A isolate RSV-A/US/BID-V9500/2013		2015
	KJ643556	Negarnaviricota;Monjiviricetes;Mononegavirales;Pneumoviridae;Orthopneumovirus	15159	KP856968	Respiratory syncytial virus type A isolate RSV-A/US/BID-V9501/2013		2015
	KJ643559	Negarnaviricota;Monjiviricetes;Mononegavirales;Pneumoviridae;Orthopneumovirus	15187	KP856968	Respiratory syncytial virus type A isolate RSV-A/US/BID-V9506/2013		2015
	KJ643560	Negarnaviricota;Monjiviricetes;Mononegavirales;Pneumoviridae;Orthopneumovirus	15190	KP856968	Respiratory syncytial virus type A isolate RSV-A/US/BID-V9507/2013		2015
	KJ643561	Negarnaviricota;Monjiviricetes;Mononegavirales;Pneumoviridae;Orthopneumovirus	15238	KP317953	Respiratory syncytial virus type A isolate RSV-A/US/BID-V9510/2013		2015
	KJ643562	Negarnaviricota;Monjiviricetes;Mononegavirales;Pneumoviridae;Orthopneumovirus	15190	KP856968	Respiratory syncytial virus type A isolate RSV-A/US/BID-V9512/2013		2015
	KJ643563	Negarnaviricota;Monjiviricetes;Mononegavirales;Pneumoviridae;Orthopneumovirus	15158	KP856968	Respiratory syncytial virus type A isolate RSV-A/US/BID-V9513/2013		2015
	KJ643564	Negarnaviricota;Monjiviricetes;Mononegavirales;Pneumoviridae;Orthopneumovirus	15190	KP856968	Respiratory syncytial virus type A isolate RSV-A/US/BID-V9514/2013		2015
	KJ643565	Negarnaviricota;Monjiviricetes;Mononegavirales;Pneumoviridae;Orthopneumovirus	15165	KP856968	Respiratory syncytial virus type A isolate RSV-A/US/BID-V9517/2013		2015
	KJ643566	Negarnaviricota;Monjiviricetes;Mononegavirales;Pneumoviridae;Orthopneumovirus	15190	KP856968	Respiratory syncytial virus type A isolate RSV-A/US/BID-V9519/2013		2015
	KJ643567	Negarnaviricota;Monjiviricetes;Mononegavirales;Pneumoviridae;Orthopneumovirus	15111	KP856968	Respiratory syncytial virus type A isolate RSV-A/US/BID-V9520/2013		2015
	KJ643568	Negarnaviricota;Monjiviricetes;Mononegavirales;Pneumoviridae;Orthopneumovirus	15142	KP856968	Respiratory syncytial virus type A isolate RSV-A/US/BID-V9521/2013		2015
	KJ643569	Negarnaviricota;Monjiviricetes;Mononegavirales;Pneumoviridae;Orthopneumovirus	15187	KP856968	Respiratory syncytial virus type A isolate RSV-A/US/BID-V9522/2013		2015
	KJ643570	Negarnaviricota;Monjiviricetes;Mononegavirales;Pneumoviridae;Orthopneumovirus	14993	KJ643571	Respiratory syncytial virus type A isolate RSV-A/US/BID-V9523/2013		2015
	KJ643571	Negarnaviricota;Monjiviricetes;Mononegavirales;Pneumoviridae;Orthopneumovirus	15143	*	Respiratory syncytial virus type A isolate RSV-A/US/BID-V9524/2013		2015
	KJ643572	Negarnaviricota;Monjiviricetes;Mononegavirales;Pneumoviridae;Orthopneumovirus	15158	KP856968	Respiratory syncytial virus type A isolate RSV-A/US/BID-V9526/2013		2015
	KJ643573	Negarnaviricota;Monjiviricetes;Mononegavirales;Pneumoviridae;Orthopneumovirus	15090	KP856968	Respiratory syncytial virus type A isolate RSV-A/US/BID-V9529/2013		2015
	KJ643574	Negarnaviricota;Monjiviricetes;Mononegavirales;Pneumoviridae;Orthopneumovirus	15047	KP856968	Respiratory syncytial virus type A isolate RSV-A/US/BID-V9531/2013		2015
	KJ643575	Negarnaviricota;Monjiviricetes;Mononegavirales;Pneumoviridae;Orthopneumovirus	15141	KP856968	Respiratory syncytial virus type A isolate RSV-A/US/BID-V9532/2013		2015
	KJ643576	Negarnaviricota;Monjiviricetes;Mononegavirales;Pneumoviridae;Orthopneumovirus	15142	KP856968	Respiratory syncytial virus type A isolate RSV-A/US/BID-V9533/2013		2015
	KJ643579	Negarnaviricota;Monjiviricetes;Mononegavirales;Pneumoviridae;Orthopneumovirus	15192	KP856968	Respiratory syncytial virus type A isolate RSV-A/US/BID-V9537/2013		2015
	KJ643581	Negarnaviricota;Monjiviricetes;Mononegavirales;Pneumoviridae;Orthopneumovirus	15198	KP317953	Respiratory syncytial virus type A isolate RSV-A/US/BID-V9539/2013		2015
	KJ643583	Negarnaviricota;Monjiviricetes;Mononegavirales;Pneumoviridae;Orthopneumovirus	15113	KP856968	Respiratory syncytial virus type A isolate RSV-A/US/BID-V9549/2013		2015
	KJ643584	Negarnaviricota;Monjiviricetes;Mononegavirales;Pneumoviridae;Orthopneumovirus	15173	KP856968	Respiratory syncytial virus type A isolate RSV-A/US/BID-V9552/2013		2015
	KJ643585	Negarnaviricota;Monjiviricetes;Mononegavirales;Pneumoviridae;Orthopneumovirus	15121	KP856968	Respiratory syncytial virus type A isolate RSV-A/US/BID-V9553/2013		2015
	KJ643586	Negarnaviricota;Monjiviricetes;Mononegavirales;Pneumoviridae;Orthopneumovirus	15126	KJ643571	Respiratory syncytial virus type A isolate RSV-A/US/BID-V9554/2013		2015
	KJ643589	Negarnaviricota;Monjiviricetes;Mononegavirales;Pneumoviridae;Orthopneumovirus	15158	KP856968	Respiratory syncytial virus type A isolate RSV-A/US/BID-V9508/2013		2015
	KJ672424	Negarnaviricota;Monjiviricetes;Mononegavirales;Pneumoviridae;Orthopneumovirus	15173	KM042392	Human respiratory syncytial virus strain RSVA/Homo sapiens/USA/LA2_106/2012		2015
	KJ672425	Negarnaviricota;Monjiviricetes;Mononegavirales;Pneumoviridae;Orthopneumovirus	15172	KP856966	Human respiratory syncytial virus strain RSVB/Homo sapiens/USA/LA2_25/2013		2015
	KJ672426	Negarnaviricota;Monjiviricetes;Mononegavirales;Pneumoviridae;Orthopneumovirus	15100	KP856968	Human respiratory syncytial virus strain RSVA/Homo sapiens/USA/LA2_36/2013		2015
	KJ672427	Negarnaviricota;Monjiviricetes;Mononegavirales;Pneumoviridae;Orthopneumovirus	15100	KP856968	Human respiratory syncytial virus strain RSVA/Homo sapiens/USA/LA2_09/2012		2015
	KJ672428	Negarnaviricota;Monjiviricetes;Mononegavirales;Pneumoviridae;Orthopneumovirus	15172	KM042392	Human respiratory syncytial virus strain RSVA/Homo sapiens/USA/LA2_55/2013		2015
	KJ672429	Negarnaviricota;Monjiviricetes;Mononegavirales;Pneumoviridae;Orthopneumovirus	15171	KM042392	Human respiratory syncytial virus strain RSVA/Homo sapiens/USA/LA2_69/2013		2015
	KJ672430	Negarnaviricota;Monjiviricetes;Mononegavirales;Pneumoviridae;Orthopneumovirus	15171	KP856966	Human respiratory syncytial virus strain RSVB/Homo sapiens/USA/LA2_51/2013		2015
	KJ672431	Negarnaviricota;Monjiviricetes;Mononegavirales;Pneumoviridae;Orthopneumovirus	15100	KP856968	Human respiratory syncytial virus strain RSVA/Homo sapiens/USA/LA2_14/2012		2015
	KJ672432	Negarnaviricota;Monjiviricetes;Mononegavirales;Pneumoviridae;Orthopneumovirus	15172	KM042392	Human respiratory syncytial virus strain RSVA/Homo sapiens/USA/LA2_72/2013		2015
	KJ672433	Negarnaviricota;Monjiviricetes;Mononegavirales;Pneumoviridae;Orthopneumovirus	15181	*	Human respiratory syncytial virus strain RSVA/Homo sapiens/USA/LA2_95/2013		2015
	KJ672434	Negarnaviricota;Monjiviricetes;Mononegavirales;Pneumoviridae;Orthopneumovirus	15100	KP856968	Human respiratory syncytial virus strain RSVA/Homo sapiens/USA/LA2_53/2013		2015
	KJ672435	Negarnaviricota;Monjiviricetes;Mononegavirales;Pneumoviridae;Orthopneumovirus	15100	KP856968	Human respiratory syncytial virus strain RSVA/Homo sapiens/USA/LA2_37/2012		2015
	KJ672436	Negarnaviricota;Monjiviricetes;Mononegavirales;Pneumoviridae;Orthopneumovirus	15102	KP856968	Human respiratory syncytial virus strain RSVA/Homo sapiens/USA/LA2_30/2012		2015
	KJ672437	Negarnaviricota;Monjiviricetes;Mononegavirales;Pneumoviridae;Orthopneumovirus	15172	KM042392	Human respiratory syncytial virus strain RSVA/Homo sapiens/USA/LA2_99/2013		2015
	KJ672438	Negarnaviricota;Monjiviricetes;Mononegavirales;Pneumoviridae;Orthopneumovirus	15172	KP856966	Human respiratory syncytial virus strain RSVB/Homo sapiens/USA/LA2_50/2013		2015
	KJ672439	Negarnaviricota;Monjiviricetes;Mononegavirales;Pneumoviridae;Orthopneumovirus	15100	KP856968	Human respiratory syncytial virus strain RSVA/Homo sapiens/USA/LA2_02/2012		2015
	KJ672440	Negarnaviricota;Monjiviricetes;Mononegavirales;Pneumoviridae;Orthopneumovirus	15172	KM042392	Human respiratory syncytial virus strain RSVA/Homo sapiens/USA/LA2_22/2012		2015
	KJ672441	Negarnaviricota;Monjiviricetes;Mononegavirales;Pneumoviridae;Orthopneumovirus	15173	KM042392	Human respiratory syncytial virus strain RSVA/Homo sapiens/USA/LA2_87/2013		2015
	KJ672442	Negarnaviricota;Monjiviricetes;Mononegavirales;Pneumoviridae;Orthopneumovirus	15172	KM042392	Human respiratory syncytial virus strain RSVA/Homo sapiens/USA/LA2_45/2013		2015
	KJ672443	Negarnaviricota;Monjiviricetes;Mononegavirales;Pneumoviridae;Orthopneumovirus	15100	KP856968	Human respiratory syncytial virus strain RSVA/Homo sapiens/USA/LA2_21/2013		2015
	KJ672444	Negarnaviricota;Monjiviricetes;Mononegavirales;Pneumoviridae;Orthopneumovirus	15172	KM042392	Human respiratory syncytial virus strain RSVA/Homo sapiens/USA/LA2_11/2012		2015
	KJ672446	Negarnaviricota;Monjiviricetes;Mononegavirales;Pneumoviridae;Orthopneumovirus	15172	KM042392	Human respiratory syncytial virus strain RSVA/Homo sapiens/USA/LA2_27/2012		2015
	KJ672447	Negarnaviricota;Monjiviricetes;Mononegavirales;Pneumoviridae;Orthopneumovirus	15109	KP856968	Human respiratory syncytial virus strain RSVA/Homo sapiens/USA/LA2_67/2013		2015
	KJ672448	Negarnaviricota;Monjiviricetes;Mononegavirales;Pneumoviridae;Orthopneumovirus	15172	KM042392	Human respiratory syncytial virus strain RSVA/Homo sapiens/USA/LA2_74/2013		2015
	KJ672449	Negarnaviricota;Monjiviricetes;Mononegavirales;Pneumoviridae;Orthopneumovirus	15173	KM042392	Human respiratory syncytial virus strain RSVA/Homo sapiens/USA/LA2_28/2012		2015
	KJ672450	Negarnaviricota;Monjiviricetes;Mononegavirales;Pneumoviridae;Orthopneumovirus	15100	KP856968	Human respiratory syncytial virus strain RSVA/Homo sapiens/USA/LA2_46/2013		2015
	KJ672451	Negarnaviricota;Monjiviricetes;Mononegavirales;Pneumoviridae;Orthopneumovirus	15173	KM042392	Human respiratory syncytial virus strain RSVA/Homo sapiens/USA/LA2_103/2012		2015
	KJ672452	Negarnaviricota;Monjiviricetes;Mononegavirales;Pneumoviridae;Orthopneumovirus	15173	KM042392	Human respiratory syncytial virus strain RSVA/Homo sapiens/USA/LA2_91/2013		2015
	KJ672453	Negarnaviricota;Monjiviricetes;Mononegavirales;Pneumoviridae;Orthopneumovirus	15100	KP856968	Human respiratory syncytial virus strain RSVA/Homo sapiens/USA/LA2_48/2013		2015
	KJ672454	Negarnaviricota;Monjiviricetes;Mononegavirales;Pneumoviridae;Orthopneumovirus	15171	KM042392	Human respiratory syncytial virus strain RSVA/Homo sapiens/USA/LA2_73/2013		2015
	KJ672455	Negarnaviricota;Monjiviricetes;Mononegavirales;Pneumoviridae;Orthopneumovirus	15100	KP856968	Human respiratory syncytial virus strain RSVA/Homo sapiens/USA/LA2_05/2012		2015
	KJ672456	Negarnaviricota;Monjiviricetes;Mononegavirales;Pneumoviridae;Orthopneumovirus	15100	KP856968	Human respiratory syncytial virus strain RSVA/Homo sapiens/USA/LA2_26/2012		2015
	KJ672457	Negarnaviricota;Monjiviricetes;Mononegavirales;Pneumoviridae;Orthopneumovirus	15172	KM042392	Human respiratory syncytial virus strain RSVA/Homo sapiens/USA/LA2_100/2013		2015
	KJ672458	Negarnaviricota;Monjiviricetes;Mononegavirales;Pneumoviridae;Orthopneumovirus	15171	KM042392	Human respiratory syncytial virus strain RSVA/Homo sapiens/USA/LA2_77/2013		2015
	KJ672459	Negarnaviricota;Monjiviricetes;Mononegavirales;Pneumoviridae;Orthopneumovirus	15102	KP856968	Human respiratory syncytial virus strain RSVA/Homo sapiens/USA/LA2_60/2013		2015
	KJ672460	Negarnaviricota;Monjiviricetes;Mononegavirales;Pneumoviridae;Orthopneumovirus	15100	KP856968	Human respiratory syncytial virus strain RSVA/Homo sapiens/USA/LA2_40/2013		2015
	KJ672461	Negarnaviricota;Monjiviricetes;Mononegavirales;Pneumoviridae;Orthopneumovirus	15173	KM042392	Human respiratory syncytial virus strain RSVA/Homo sapiens/USA/LA2_105/2012		2015
	KJ672462	Negarnaviricota;Monjiviricetes;Mononegavirales;Pneumoviridae;Orthopneumovirus	15111	KP856968	Human respiratory syncytial virus strain RSVA/Homo sapiens/USA/LA2_84/2013		2015
	KJ672463	Negarnaviricota;Monjiviricetes;Mononegavirales;Pneumoviridae;Orthopneumovirus	15100	KP856968	Human respiratory syncytial virus strain RSVA/Homo sapiens/USA/LA2_31/2013		2015
	KJ672464	Negarnaviricota;Monjiviricetes;Mononegavirales;Pneumoviridae;Orthopneumovirus	15173	KM042392	Human respiratory syncytial virus strain RSVA/Homo sapiens/USA/LA2_04/2012		2015
	KJ672465	Negarnaviricota;Monjiviricetes;Mononegavirales;Pneumoviridae;Orthopneumovirus	15173	KM042392	Human respiratory syncytial virus strain RSVA/Homo sapiens/USA/LA2_13/2012		2015
	KJ672466	Negarnaviricota;Monjiviricetes;Mononegavirales;Pneumoviridae;Orthopneumovirus	15173	KM042392	Human respiratory syncytial virus strain RSVA/Homo sapiens/USA/LA2_08/2012		2015
	KJ672467	Negarnaviricota;Monjiviricetes;Mononegavirales;Pneumoviridae;Orthopneumovirus	15173	KM042392	Human respiratory syncytial virus strain RSVA/Homo sapiens/USA/LA2_97/2013		2015
	KJ672468	Negarnaviricota;Monjiviricetes;Mononegavirales;Pneumoviridae;Orthopneumovirus	15172	KM042392	Human respiratory syncytial virus strain RSVA/Homo sapiens/USA/LA2_07/2012		2015
	KJ672469	Negarnaviricota;Monjiviricetes;Mononegavirales;Pneumoviridae;Orthopneumovirus	15175	KM042392	Human respiratory syncytial virus strain RSVA/Homo sapiens/USA/LA2_44/2013		2015
	KJ672470	Negarnaviricota;Monjiviricetes;Mononegavirales;Pneumoviridae;Orthopneumovirus	15173	KM042392	Human respiratory syncytial virus strain RSVA/Homo sapiens/USA/LA2_34/2012		2015
	KJ672471	Negarnaviricota;Monjiviricetes;Mononegavirales;Pneumoviridae;Orthopneumovirus	15174	KM042392	Human respiratory syncytial virus strain RSVA/Homo sapiens/USA/LA2_85/2013		2015
	KJ672472	Negarnaviricota;Monjiviricetes;Mononegavirales;Pneumoviridae;Orthopneumovirus	15173	KM042392	Human respiratory syncytial virus strain RSVA/Homo sapiens/USA/LA2_15/2012		2015
	KJ672473	Negarnaviricota;Monjiviricetes;Mononegavirales;Pneumoviridae;Orthopneumovirus	15172	KP856966	Human respiratory syncytial virus strain RSVB/Homo sapiens/USA/LA2_24/2012		2015
	KJ672474	Negarnaviricota;Monjiviricetes;Mononegavirales;Pneumoviridae;Orthopneumovirus	15108	KP856968	Human respiratory syncytial virus strain RSVA/Homo sapiens/USA/LA2_38/2012		2015
	KJ672475	Negarnaviricota;Monjiviricetes;Mononegavirales;Pneumoviridae;Orthopneumovirus	15173	KM042392	Human respiratory syncytial virus strain RSVA/Homo sapiens/USA/LA2_17/2013		2015
	KJ672476	Negarnaviricota;Monjiviricetes;Mononegavirales;Pneumoviridae;Orthopneumovirus	15172	KP856966	Human respiratory syncytial virus strain RSVB/Homo sapiens/USA/LA2_42/2013		2015
	KJ672477	Negarnaviricota;Monjiviricetes;Mononegavirales;Pneumoviridae;Orthopneumovirus	15100	KP856968	Human respiratory syncytial virus strain RSVA/Homo sapiens/USA/LA2_33/2012		2015
	KJ672478	Negarnaviricota;Monjiviricetes;Mononegavirales;Pneumoviridae;Orthopneumovirus	15100	KP856968	Human respiratory syncytial virus strain RSVA/Homo sapiens/USA/LA2_29/2013		2015
	KJ672479	Negarnaviricota;Monjiviricetes;Mononegavirales;Pneumoviridae;Orthopneumovirus	15108	KP856968	Human respiratory syncytial virus strain RSVA/Homo sapiens/USA/LA2_18/2013		2015
	KJ672480	Negarnaviricota;Monjiviricetes;Mononegavirales;Pneumoviridae;Orthopneumovirus	15153	KM042392	Human respiratory syncytial virus strain RSVA/Homo sapiens/USA/LA2_62/2013		2015
	KJ672481	Negarnaviricota;Monjiviricetes;Mononegavirales;Pneumoviridae;Orthopneumovirus	15172	KP856966	Human respiratory syncytial virus strain RSVB/Homo sapiens/USA/LA2_82/2013		2015
	KJ672482	Negarnaviricota;Monjiviricetes;Mononegavirales;Pneumoviridae;Orthopneumovirus	15100	KP856968	Human respiratory syncytial virus strain RSVA/Homo sapiens/USA/LA2_41/2012		2015
	KJ672483	Negarnaviricota;Monjiviricetes;Mononegavirales;Pneumoviridae;Orthopneumovirus	15111	KP856968	Human respiratory syncytial virus strain RSVA/Homo sapiens/USA/LA2_19/2013		2015
	KJ672484	Negarnaviricota;Monjiviricetes;Mononegavirales;Pneumoviridae;Orthopneumovirus	15100	KP856968	Human respiratory syncytial virus strain RSVA/Homo sapiens/USA/LA2_01/2012		2015
	KJ723460	Negarnaviricota;Monjiviricetes;Mononegavirales;Pneumoviridae;Orthopneumovirus	15119	KP856965	Human respiratory syncytial virus strain RSVB/Homo sapiens/USA/91I-144A-01/1991		2015
	KJ723461	Negarnaviricota;Monjiviricetes;Mononegavirales;Pneumoviridae;Orthopneumovirus	15111	KP258744	Human respiratory syncytial virus strain RSVA/Homo sapiens/USA/86I-029A-01/1986		2015
	KJ723462	Negarnaviricota;Monjiviricetes;Mononegavirales;Pneumoviridae;Orthopneumovirus	15115	KP856968	Human respiratory syncytial virus strain RSVA/Homo sapiens/USA/92I-068A-01/1992		2015
	KJ723463	Negarnaviricota;Monjiviricetes;Mononegavirales;Pneumoviridae;Orthopneumovirus	15114	KP856965	Human respiratory syncytial virus strain RSVB/Homo sapiens/USA/87I-072A-01/1987		2015
	KJ723464	Negarnaviricota;Monjiviricetes;Mononegavirales;Pneumoviridae;Orthopneumovirus	15105	KP856968	Human respiratory syncytial virus strain RSVA/Homo sapiens/USA/89I-150A-01/1989		2015
	KJ723465	Negarnaviricota;Monjiviricetes;Mononegavirales;Pneumoviridae;Orthopneumovirus	15115	KP856968	Human respiratory syncytial virus strain RSVA/Homo sapiens/USA/92I-094A-01/1992		2015
	KJ723466	Negarnaviricota;Monjiviricetes;Mononegavirales;Pneumoviridae;Orthopneumovirus	15116	KP856965	Human respiratory syncytial virus strain RSVB/Homo sapiens/USA/93I-109A-01/1993		2015
	KJ723467	Negarnaviricota;Monjiviricetes;Mononegavirales;Pneumoviridae;Orthopneumovirus	15111	KP258744	Human respiratory syncytial virus strain RSVA/Homo sapiens/USA/86I-044A-01/1986		2015
	KJ723468	Negarnaviricota;Monjiviricetes;Mononegavirales;Pneumoviridae;Orthopneumovirus	15106	KP856968	Human respiratory syncytial virus strain RSVA/Homo sapiens/USA/88I-217A-01/1988		2015
	KJ723469	Negarnaviricota;Monjiviricetes;Mononegavirales;Pneumoviridae;Orthopneumovirus	15113	KP856965	Human respiratory syncytial virus strain RSVB/Homo sapiens/USA/87I-042A-01/1987		2015
	KJ723470	Negarnaviricota;Monjiviricetes;Mononegavirales;Pneumoviridae;Orthopneumovirus	15121	KP856965	Human respiratory syncytial virus strain RSVB/Homo sapiens/USA/91I-116A-01/1991		2015
	KJ723473	Negarnaviricota;Monjiviricetes;Mononegavirales;Pneumoviridae;Orthopneumovirus	15117	KP856968	Human respiratory syncytial virus strain RSVA/Homo sapiens/USA/90I-229A-01/1990		2015
	KJ723474	Negarnaviricota;Monjiviricetes;Mononegavirales;Pneumoviridae;Orthopneumovirus	15110	KP258744	Human respiratory syncytial virus strain RSVA/Homo sapiens/USA/89I-123A-01/1989		2015
	KJ723475	Negarnaviricota;Monjiviricetes;Mononegavirales;Pneumoviridae;Orthopneumovirus	15111	KP258744	Human respiratory syncytial virus strain RSVA/Homo sapiens/USA/86I-139A-01/1986		2015
	KJ723476	Negarnaviricota;Monjiviricetes;Mononegavirales;Pneumoviridae;Orthopneumovirus	15114	KP856965	Human respiratory syncytial virus strain RSVB/Homo sapiens/USA/87I-028A-01/1987		2015
	KJ723477	Negarnaviricota;Monjiviricetes;Mononegavirales;Pneumoviridae;Orthopneumovirus	15119	KP856965	Human respiratory syncytial virus strain RSVB/Homo sapiens/USA/91I-043A-01/1991		2015
	KJ723478	Negarnaviricota;Monjiviricetes;Mononegavirales;Pneumoviridae;Orthopneumovirus	15111	KP258744	Human respiratory syncytial virus strain RSVA/Homo sapiens/USA/82I-158A-01/1982		2015
	KJ723479	Negarnaviricota;Monjiviricetes;Mononegavirales;Pneumoviridae;Orthopneumovirus	15124	KP856965	Human respiratory syncytial virus strain RSVB/Homo sapiens/USA/83I-100A-01/1983		2015
	KJ723480	Negarnaviricota;Monjiviricetes;Mononegavirales;Pneumoviridae;Orthopneumovirus	15121	KP856965	Human respiratory syncytial virus strain RSVB/Homo sapiens/USA/91I-020A-01/1991		2015
	KJ723481	Negarnaviricota;Monjiviricetes;Mononegavirales;Pneumoviridae;Orthopneumovirus	15123	KP856965	Human respiratory syncytial virus strain RSVB/Homo sapiens/USA/85I-063A-01/1985		2015
	KJ723482	Negarnaviricota;Monjiviricetes;Mononegavirales;Pneumoviridae;Orthopneumovirus	15121	KP856965	Human respiratory syncytial virus strain RSVB/Homo sapiens/USA/89I-132A-01/1989		2015
	KJ723483	Negarnaviricota;Monjiviricetes;Mononegavirales;Pneumoviridae;Orthopneumovirus	15111	KP856968	Human respiratory syncytial virus strain RSVA/Homo sapiens/USA/84I-215A-01/1984		2015
	KJ723484	Negarnaviricota;Monjiviricetes;Mononegavirales;Pneumoviridae;Orthopneumovirus	15117	KP856965	Human respiratory syncytial virus strain RSVB/Homo sapiens/USA/93I-159A-01/1993		2015
	KJ723485	Negarnaviricota;Monjiviricetes;Mononegavirales;Pneumoviridae;Orthopneumovirus	15119	KP856965	Human respiratory syncytial virus strain RSVB/Homo sapiens/USA/84I-250A-01/1984		2015
	KJ723487	Negarnaviricota;Monjiviricetes;Mononegavirales;Pneumoviridae;Orthopneumovirus	15114	KP856968	Human respiratory syncytial virus strain RSVA/Homo sapiens/USA/93I-045A-01/1993		2015
	KJ723488	Negarnaviricota;Monjiviricetes;Mononegavirales;Pneumoviridae;Orthopneumovirus	15086	*	Human respiratory syncytial virus strain RSVA/Homo sapiens/USA/81I-123A-01/1981		2015
	KJ723489	Negarnaviricota;Monjiviricetes;Mononegavirales;Pneumoviridae;Orthopneumovirus	15111	KP258744	Human respiratory syncytial virus strain RSVA/Homo sapiens/USA/90I-283A-01/1990		2015
	KJ723490	Negarnaviricota;Monjiviricetes;Mononegavirales;Pneumoviridae;Orthopneumovirus	15115	KP856968	Human respiratory syncytial virus strain RSVA/Homo sapiens/USA/92I-048A-01/1992		2015
	KJ723491	Negarnaviricota;Monjiviricetes;Mononegavirales;Pneumoviridae;Orthopneumovirus	15114	KP258744	Human respiratory syncytial virus strain RSVA/Homo sapiens/USA/88I-015A-01/1988		2015
	KJ723492	Negarnaviricota;Monjiviricetes;Mononegavirales;Pneumoviridae;Orthopneumovirus	15105	KP856968	Human respiratory syncytial virus strain RSVA/Homo sapiens/USA/90I-226A-01/1990		2015
	KJ817798	Negarnaviricota;Monjiviricetes;Mononegavirales;Pneumoviridae;Orthopneumovirus	15111	*	Human respiratory syncytial virus MinA		2015
	KJ817799	Negarnaviricota;Monjiviricetes;Mononegavirales;Pneumoviridae;Orthopneumovirus	15111	KJ817798	Human respiratory syncytial virus MinB		2015
	KM042381	Negarnaviricota;Monjiviricetes;Mononegavirales;Pneumoviridae;Orthopneumovirus	15078	*	Human respiratory syncytial virus strain RSVA/Homo sapiens/USA/LA2_92/2013		2015
	KM042383	Negarnaviricota;Monjiviricetes;Mononegavirales;Pneumoviridae;Orthopneumovirus	15173	KM042392	Human respiratory syncytial virus strain RSVA/Homo sapiens/USA/LA2_90/2012		2015
	KM042384	Negarnaviricota;Monjiviricetes;Mononegavirales;Pneumoviridae;Orthopneumovirus	15173	KM042392	Human respiratory syncytial virus strain RSVA/Homo sapiens/USA/LA2_78/2013		2015
	KM042385	Negarnaviricota;Monjiviricetes;Mononegavirales;Pneumoviridae;Orthopneumovirus	15173	KM042392	Human respiratory syncytial virus strain RSVA/Homo sapiens/USA/LA2_39/2013		2015
	KM042386	Negarnaviricota;Monjiviricetes;Mononegavirales;Pneumoviridae;Orthopneumovirus	15173	KM042392	Human respiratory syncytial virus strain RSVA/Homo sapiens/USA/LA2_49/2013		2015
	KM042388	Negarnaviricota;Monjiviricetes;Mononegavirales;Pneumoviridae;Orthopneumovirus	15174	KM042392	Human respiratory syncytial virus strain RSVA/Homo sapiens/USA/LA2_98/2013		2015
	KM042389	Negarnaviricota;Monjiviricetes;Mononegavirales;Pneumoviridae;Orthopneumovirus	15129	KM042392	Human respiratory syncytial virus strain RSVA/Homo sapiens/USA/LA2_10/2012		2015
	KM042390	Negarnaviricota;Monjiviricetes;Mononegavirales;Pneumoviridae;Orthopneumovirus	15172	KM042392	Human respiratory syncytial virus strain RSVA/Homo sapiens/USA/LA2_94/2013		2015
	KM042391	Negarnaviricota;Monjiviricetes;Mononegavirales;Pneumoviridae;Orthopneumovirus	15155	KM042392	Human respiratory syncytial virus strain RSVA/Homo sapiens/USA/LA2_83/2013		2015
	KM042392	Negarnaviricota;Monjiviricetes;Mononegavirales;Pneumoviridae;Orthopneumovirus	15173	*	Human respiratory syncytial virus strain RSVA/Homo sapiens/USA/LA2_56/2013		2015
	KM042393	Negarnaviricota;Monjiviricetes;Mononegavirales;Pneumoviridae;Orthopneumovirus	15172	KP856966	Human respiratory syncytial virus strain RSVB/Homo sapiens/USA/LA2_16/2012		2015
	KM517572	Negarnaviricota;Monjiviricetes;Mononegavirales;Pneumoviridae;Orthopneumovirus	15204	*	Human respiratory syncytial virus strain A/GZ/11-224		2015
	KM517573	Negarnaviricota;Monjiviricetes;Mononegavirales;Pneumoviridae;Orthopneumovirus	15276	KP663730	Human respiratory syncytial virus strain B/GZ/13-730		2015
	KM578843	Negarnaviricota;Monjiviricetes;Mononegavirales;Pneumoviridae;Orthopneumovirus	15205	KP317953	Human respiratory syncytial virus strain A/GZ/12-110		2015
	KP119745	Negarnaviricota;Monjiviricetes;Mononegavirales;Pneumoviridae;Orthopneumovirus	15200	KP317953	Human respiratory syncytial virus strain HRSV-A-GZ08-10 from Hong Kong		2015
	KP119746	Negarnaviricota;Monjiviricetes;Mononegavirales;Pneumoviridae;Orthopneumovirus	15193	KP856968	Human respiratory syncytial virus strain HRSV-A-GZ08-12 from Hong Kong		2015
	KP119747	Negarnaviricota;Monjiviricetes;Mononegavirales;Pneumoviridae;Orthopneumovirus	15201	KP317953	Human respiratory syncytial virus strain HRSV-A-GZ08-18 from Hong Kong		2015
	KP119748	Negarnaviricota;Monjiviricetes;Mononegavirales;Pneumoviridae;Orthopneumovirus	15200	KP317953	Human respiratory syncytial virus strain HRSV-A-GZ08-19 from Hong Kong		2015
	KP218910	Negarnaviricota;Monjiviricetes;Mononegavirales;Pneumoviridae;Orthopneumovirus	15200	KP317953	Human respiratory syncytial virus isolate HRSV-A-GZ08-0 from China		2015
	KP258695	Negarnaviricota;Monjiviricetes;Mononegavirales;Pneumoviridae;Orthopneumovirus	15113	KP258744	Human respiratory syncytial virus strain RSVA/Homo sapiens/USA/88E-072-01/1988		2015
	KP258696	Negarnaviricota;Monjiviricetes;Mononegavirales;Pneumoviridae;Orthopneumovirus	15106	KP856968	Human respiratory syncytial virus strain RSVA/Homo sapiens/USA/86E-155-01/1986		2015
	KP258697	Negarnaviricota;Monjiviricetes;Mononegavirales;Pneumoviridae;Orthopneumovirus	15113	KP856968	Human respiratory syncytial virus strain RSVA/Homo sapiens/USA/94I-153A-01/1994		2015
	KP258698	Negarnaviricota;Monjiviricetes;Mononegavirales;Pneumoviridae;Orthopneumovirus	15121	KP856965	Human respiratory syncytial virus strain RSVB/Homo sapiens/USA/91P-029-01/1991		2015
	KP258699	Negarnaviricota;Monjiviricetes;Mononegavirales;Pneumoviridae;Orthopneumovirus	15106	KP856968	Human respiratory syncytial virus strain RSVA/Homo sapiens/USA/85E-170-01/1985		2015
	KP258700	Negarnaviricota;Monjiviricetes;Mononegavirales;Pneumoviridae;Orthopneumovirus	15107	KP856968	Human respiratory syncytial virus strain RSVA/Homo sapiens/USA/85E-107-01/1985		2015
	KP258701	Negarnaviricota;Monjiviricetes;Mononegavirales;Pneumoviridae;Orthopneumovirus	15117	KP856968	Human respiratory syncytial virus strain RSVA/Homo sapiens/USA/94E-014-01/1994		2015
	KP258702	Negarnaviricota;Monjiviricetes;Mononegavirales;Pneumoviridae;Orthopneumovirus	15118	KP856965	Human respiratory syncytial virus strain RSVB/Homo sapiens/USA/94E-551-01/1994		2015
	KP258703	Negarnaviricota;Monjiviricetes;Mononegavirales;Pneumoviridae;Orthopneumovirus	15109	KP856968	Human respiratory syncytial virus strain RSVA/Homo sapiens/USA/97I-009A-01/1997		2015
	KP258704	Negarnaviricota;Monjiviricetes;Mononegavirales;Pneumoviridae;Orthopneumovirus	15084	*	Human respiratory syncytial virus strain RSVA/Homo sapiens/USA/94I-009A-01/1994		2015
	KP258705	Negarnaviricota;Monjiviricetes;Mononegavirales;Pneumoviridae;Orthopneumovirus	15117	KP856965	Human respiratory syncytial virus strain RSVB/Homo sapiens/USA/95I-100A-01/1995		2015
	KP258707	Negarnaviricota;Monjiviricetes;Mononegavirales;Pneumoviridae;Orthopneumovirus	15111	KP856968	Human respiratory syncytial virus strain RSVA/Homo sapiens/USA/95P-047-01/1995		2015
	KP258708	Negarnaviricota;Monjiviricetes;Mononegavirales;Pneumoviridae;Orthopneumovirus	15117	KP856965	Human respiratory syncytial virus strain RSVB/Homo sapiens/USA/96E-113-01/1996		2015
	KP258709	Negarnaviricota;Monjiviricetes;Mononegavirales;Pneumoviridae;Orthopneumovirus	15111	KP856968	Human respiratory syncytial virus strain RSVA/Homo sapiens/USA/81E-020-01/1981		2015
	KP258710	Negarnaviricota;Monjiviricetes;Mononegavirales;Pneumoviridae;Orthopneumovirus	15115	KP856968	Human respiratory syncytial virus strain RSVA/Homo sapiens/USA/91E-611-01/1991		2015
	KP258711	Negarnaviricota;Monjiviricetes;Mononegavirales;Pneumoviridae;Orthopneumovirus	15116	KP856968	Human respiratory syncytial virus strain RSVA/Homo sapiens/USA/92E-119-01/1992		2015
	KP258712	Negarnaviricota;Monjiviricetes;Mononegavirales;Pneumoviridae;Orthopneumovirus	15121	KP856965	Human respiratory syncytial virus strain RSVB/Homo sapiens/USA/79E-159-01/1979		2015
	KP258713	Negarnaviricota;Monjiviricetes;Mononegavirales;Pneumoviridae;Orthopneumovirus	15120	KP856965	Human respiratory syncytial virus strain RSVB/Homo sapiens/USA/93P-095-01/1993		2015
	KP258714	Negarnaviricota;Monjiviricetes;Mononegavirales;Pneumoviridae;Orthopneumovirus	15123	KP856965	Human respiratory syncytial virus strain RSVB/Homo sapiens/USA/86E-435-01/1986		2015
	KP258715	Negarnaviricota;Monjiviricetes;Mononegavirales;Pneumoviridae;Orthopneumovirus	15108	KP856968	Human respiratory syncytial virus strain RSVA/Homo sapiens/USA/88E-009-01/1988		2015
	KP258717	Negarnaviricota;Monjiviricetes;Mononegavirales;Pneumoviridae;Orthopneumovirus	15106	KP258744	Human respiratory syncytial virus strain RSVA/Homo sapiens/USA/94E-091-01/1994		2015
	KP258718	Negarnaviricota;Monjiviricetes;Mononegavirales;Pneumoviridae;Orthopneumovirus	15127	*	Human respiratory syncytial virus strain RSVB/Homo sapiens/USA/83E-198-01/1983		2015
	KP258719	Negarnaviricota;Monjiviricetes;Mononegavirales;Pneumoviridae;Orthopneumovirus	15112	KP258744	Human respiratory syncytial virus strain RSVA/Homo sapiens/USA/88E-082-01/1988		2015
	KP258720	Negarnaviricota;Monjiviricetes;Mononegavirales;Pneumoviridae;Orthopneumovirus	15116	KP856965	Human respiratory syncytial virus strain RSVB/Homo sapiens/USA/90E-181-01/1990		2015
	KP258721	Negarnaviricota;Monjiviricetes;Mononegavirales;Pneumoviridae;Orthopneumovirus	15115	KP856965	Human respiratory syncytial virus strain RSVB/Homo sapiens/USA/81E-119-01/1981		2015
	KP258722	Negarnaviricota;Monjiviricetes;Mononegavirales;Pneumoviridae;Orthopneumovirus	15116	KP856968	Human respiratory syncytial virus strain RSVA/Homo sapiens/USA/93E-014-01/1993		2015
	KP258723	Negarnaviricota;Monjiviricetes;Mononegavirales;Pneumoviridae;Orthopneumovirus	15112	KP856968	Human respiratory syncytial virus strain RSVA/Homo sapiens/USA/86E-007-01/1986		2015
	KP258724	Negarnaviricota;Monjiviricetes;Mononegavirales;Pneumoviridae;Orthopneumovirus	15114	KP856965	Human respiratory syncytial virus strain RSVB/Homo sapiens/USA/97E-017-01/1997		2015
	KP258725	Negarnaviricota;Monjiviricetes;Mononegavirales;Pneumoviridae;Orthopneumovirus	15112	KP856968	Human respiratory syncytial virus strain RSVA/Homo sapiens/USA/80G-664-01/1980		2015
	KP258726	Negarnaviricota;Monjiviricetes;Mononegavirales;Pneumoviridae;Orthopneumovirus	15108	KP856968	Human respiratory syncytial virus strain RSVA/Homo sapiens/USA/96E-128-01/1996		2015
	KP258727	Negarnaviricota;Monjiviricetes;Mononegavirales;Pneumoviridae;Orthopneumovirus	15109	KP856968	Human respiratory syncytial virus strain RSVA/Homo sapiens/USA/97E-101-01/1997		2015
	KP258728	Negarnaviricota;Monjiviricetes;Mononegavirales;Pneumoviridae;Orthopneumovirus	15116	KP856968	Human respiratory syncytial virus strain RSVA/Homo sapiens/USA/92E-024-01/1992		2015
	KP258729	Negarnaviricota;Monjiviricetes;Mononegavirales;Pneumoviridae;Orthopneumovirus	15112	KP258744	Human respiratory syncytial virus strain RSVA/Homo sapiens/USA/90P-147-01/1990		2015
	KP258730	Negarnaviricota;Monjiviricetes;Mononegavirales;Pneumoviridae;Orthopneumovirus	15112	KP258744	Human respiratory syncytial virus strain RSVA/Homo sapiens/USA/87P-615-01/1987		2015
	KP258731	Negarnaviricota;Monjiviricetes;Mononegavirales;Pneumoviridae;Orthopneumovirus	15115	KP856965	Human respiratory syncytial virus strain RSVB/Homo sapiens/USA/82G-013-01/1982		2015
	KP258732	Negarnaviricota;Monjiviricetes;Mononegavirales;Pneumoviridae;Orthopneumovirus	15116	KP856968	Human respiratory syncytial virus strain RSVA/Homo sapiens/USA/91E-597-01/1991		2015
	KP258733	Negarnaviricota;Monjiviricetes;Mononegavirales;Pneumoviridae;Orthopneumovirus	15112	KP856968	Human respiratory syncytial virus strain RSVA/Homo sapiens/USA/84E-004-01/1984		2015
	KP258734	Negarnaviricota;Monjiviricetes;Mononegavirales;Pneumoviridae;Orthopneumovirus	15106	KP856968	Human respiratory syncytial virus strain RSVA/Homo sapiens/USA/89E-024-01/1989		2015
	KP258735	Negarnaviricota;Monjiviricetes;Mononegavirales;Pneumoviridae;Orthopneumovirus	15114	KP856965	Human respiratory syncytial virus strain RSVB/Homo sapiens/USA/87E-063-01/1987		2015
	KP258736	Negarnaviricota;Monjiviricetes;Mononegavirales;Pneumoviridae;Orthopneumovirus	15124	KP856965	Human respiratory syncytial virus strain RSVB/Homo sapiens/USA/82G-002-01/1982		2015
	KP258737	Negarnaviricota;Monjiviricetes;Mononegavirales;Pneumoviridae;Orthopneumovirus	15106	KP856968	Human respiratory syncytial virus strain RSVA/Homo sapiens/USA/84E-016-01/1984		2015
	KP258738	Negarnaviricota;Monjiviricetes;Mononegavirales;Pneumoviridae;Orthopneumovirus	15120	KP856965	Human respiratory syncytial virus strain RSVB/Homo sapiens/USA/80E-188-01/1980		2015
	KP258739	Negarnaviricota;Monjiviricetes;Mononegavirales;Pneumoviridae;Orthopneumovirus	15178	KP856966	Human respiratory syncytial virus strain RSVB/Homo sapiens/USA/96I-097A-01/1996		2015
	KP258740	Negarnaviricota;Monjiviricetes;Mononegavirales;Pneumoviridae;Orthopneumovirus	15116	KP856968	Human respiratory syncytial virus strain RSVA/Homo sapiens/USA/93E-065-01/1993		2015
	KP258741	Negarnaviricota;Monjiviricetes;Mononegavirales;Pneumoviridae;Orthopneumovirus	15112	KP258744	Human respiratory syncytial virus strain RSVA/Homo sapiens/USA/90E-112-01/1990		2015
	KP258742	Negarnaviricota;Monjiviricetes;Mononegavirales;Pneumoviridae;Orthopneumovirus	15118	KP856965	Human respiratory syncytial virus strain RSVB/Homo sapiens/USA/94I-104A-01/1994		2015
	KP258743	Negarnaviricota;Monjiviricetes;Mononegavirales;Pneumoviridae;Orthopneumovirus	15107	KP856968	Human respiratory syncytial virus strain RSVA/Homo sapiens/USA/98E-027-01/1998		2015
	KP258744	Negarnaviricota;Monjiviricetes;Mononegavirales;Pneumoviridae;Orthopneumovirus	15104	*	Human respiratory syncytial virus strain RSVA/Homo sapiens/USA/95P-073-01/1995		2015
	KP258745	Negarnaviricota;Monjiviricetes;Mononegavirales;Pneumoviridae;Orthopneumovirus	15120	KP856965	Human respiratory syncytial virus strain RSVB/Homo sapiens/USA/92P-337-01/1992		2015
	KP317917	Negarnaviricota;Monjiviricetes;Mononegavirales;Pneumoviridae;Orthopneumovirus	15234	KP663730	Human respiratory syncytial virus isolate Kilifi_9697_5_RSVB_2006		2015
	KP317923	Negarnaviricota;Monjiviricetes;Mononegavirales;Pneumoviridae;Orthopneumovirus	15179	KP856965	Human respiratory syncytial virus isolate Kilifi_9465_4_RSVB_2012		2015
	KP317925	Negarnaviricota;Monjiviricetes;Mononegavirales;Pneumoviridae;Orthopneumovirus	15080	KP856966	Human respiratory syncytial virus isolate Kilifi_9697_7_RSVB_2004		2015
	KP317927	Negarnaviricota;Monjiviricetes;Mononegavirales;Pneumoviridae;Orthopneumovirus	15233	KP663730	Human respiratory syncytial virus isolate Kilifi_9465_7_RSVB_2011		2015
	KP317928	Negarnaviricota;Monjiviricetes;Mononegavirales;Pneumoviridae;Orthopneumovirus	15237	*	Human respiratory syncytial virus isolate Kilifi_9465_9_RSVB_2011		2015
	KP317932	Negarnaviricota;Monjiviricetes;Mononegavirales;Pneumoviridae;Orthopneumovirus	15260	KP663730	Human respiratory syncytial virus isolate Kilifi_9465_12_RSVB_2010		2015
	KP317934	Negarnaviricota;Monjiviricetes;Mononegavirales;Pneumoviridae;Orthopneumovirus	15233	KP663730	Human respiratory syncytial virus isolate Kilifi_9465_1_RSVB_2012		2015
	KP317941	Negarnaviricota;Monjiviricetes;Mononegavirales;Pneumoviridae;Orthopneumovirus	15004	KP856966	Human respiratory syncytial virus isolate Kilifi_9465_11_RSVB_2010		2015
	KP317945	Negarnaviricota;Monjiviricetes;Mononegavirales;Pneumoviridae;Orthopneumovirus	15232	*	Human respiratory syncytial virus isolate Kilifi_9465_8_RSVB_2011		2015
	KP317952	Negarnaviricota;Monjiviricetes;Mononegavirales;Pneumoviridae;Orthopneumovirus	15333	KP663730	Human respiratory syncytial virus isolate Kilifi_9465_6_RSVB_2010		2015
[truncated: 40,743 more rows]
